# Supplementary material for: Genomic insights of protein arginine methyltransferase Hmt1 binding reveals novel regulatory functions
Source: BMC Genomics. 2012 Dec 26;13:728. doi: 10.1186/1471-2164-13-728 (PMC3568405; doi:10.1186/1471-2164-13-728)
Supplement: Additional file 1 Table S1 — Hmt1 binding site coordinates trimmed to 250 bp. The file is in gff format, the columns are listed below: Column 1: Chromosome. Column 2: Source. Column 3: feature. Column 4: Start Coordinate. Column 5: Stop Coordinate. Column 6: Score. Column 7: Strand. Column 8: Reading Frame. Column 9: Attributes (GFF 86 kb) [file 1471-2164-13-728-S1.gff]

##gff-version 3
chrVIII	Hmt1-binding-site	TF_binding_site	364701	364951	.	.	.	Name=Hmt1%20Binding%20Site
chrVIII	Hmt1-binding-site	TF_binding_site	466979	467229	.	.	.	Name=Hmt1%20Binding%20Site
chrVIII	Hmt1-binding-site	TF_binding_site	359351	359601	.	.	.	Name=Hmt1%20Binding%20Site
chrVIII	Hmt1-binding-site	TF_binding_site	283588	283838	.	.	.	Name=Hmt1%20Binding%20Site
chrVIII	Hmt1-binding-site	TF_binding_site	434953	435203	.	.	.	Name=Hmt1%20Binding%20Site
chrVIII	Hmt1-binding-site	TF_binding_site	254227	254477	.	.	.	Name=Hmt1%20Binding%20Site
chrVIII	Hmt1-binding-site	TF_binding_site	495201	495451	.	.	.	Name=Hmt1%20Binding%20Site
chrVIII	Hmt1-binding-site	TF_binding_site	116174	116424	.	.	.	Name=Hmt1%20Binding%20Site
chrVIII	Hmt1-binding-site	TF_binding_site	210777	211027	.	.	.	Name=Hmt1%20Binding%20Site
chrVIII	Hmt1-binding-site	TF_binding_site	83376	83626	.	.	.	Name=Hmt1%20Binding%20Site
chrVIII	Hmt1-binding-site	TF_binding_site	146331	146581	.	.	.	Name=Hmt1%20Binding%20Site
chrVIII	Hmt1-binding-site	TF_binding_site	127586	127836	.	.	.	Name=Hmt1%20Binding%20Site
chrVIII	Hmt1-binding-site	TF_binding_site	492483	492733	.	.	.	Name=Hmt1%20Binding%20Site
chrVIII	Hmt1-binding-site	TF_binding_site	62625	62875	.	.	.	Name=Hmt1%20Binding%20Site
chrVIII	Hmt1-binding-site	TF_binding_site	427082	427332	.	.	.	Name=Hmt1%20Binding%20Site
chrVIII	Hmt1-binding-site	TF_binding_site	100540	100790	.	.	.	Name=Hmt1%20Binding%20Site
chrVIII	Hmt1-binding-site	TF_binding_site	126497	126747	.	.	.	Name=Hmt1%20Binding%20Site
chrVIII	Hmt1-binding-site	TF_binding_site	85914	86164	.	.	.	Name=Hmt1%20Binding%20Site
chrVIII	Hmt1-binding-site	TF_binding_site	398226	398476	.	.	.	Name=Hmt1%20Binding%20Site
chrVIII	Hmt1-binding-site	TF_binding_site	75047	75297	.	.	.	Name=Hmt1%20Binding%20Site
chrVIII	Hmt1-binding-site	TF_binding_site	385151	385401	.	.	.	Name=Hmt1%20Binding%20Site
chrVIII	Hmt1-binding-site	TF_binding_site	475567	475817	.	.	.	Name=Hmt1%20Binding%20Site
chrVIII	Hmt1-binding-site	TF_binding_site	245661	245911	.	.	.	Name=Hmt1%20Binding%20Site
chrVIII	Hmt1-binding-site	TF_binding_site	193687	193937	.	.	.	Name=Hmt1%20Binding%20Site
chrVIII	Hmt1-binding-site	TF_binding_site	358503	358753	.	.	.	Name=Hmt1%20Binding%20Site
chrVIII	Hmt1-binding-site	TF_binding_site	237840	238090	.	.	.	Name=Hmt1%20Binding%20Site
chrVIII	Hmt1-binding-site	TF_binding_site	347545	347795	.	.	.	Name=Hmt1%20Binding%20Site
chrVIII	Hmt1-binding-site	TF_binding_site	148328	148578	.	.	.	Name=Hmt1%20Binding%20Site
chrVIII	Hmt1-binding-site	TF_binding_site	360290	360540	.	.	.	Name=Hmt1%20Binding%20Site
chrVIII	Hmt1-binding-site	TF_binding_site	213169	213419	.	.	.	Name=Hmt1%20Binding%20Site
chrVIII	Hmt1-binding-site	TF_binding_site	501460	501710	.	.	.	Name=Hmt1%20Binding%20Site
chrVIII	Hmt1-binding-site	TF_binding_site	276621	276871	.	.	.	Name=Hmt1%20Binding%20Site
chrVIII	Hmt1-binding-site	TF_binding_site	89691	89941	.	.	.	Name=Hmt1%20Binding%20Site
chrVIII	Hmt1-binding-site	TF_binding_site	87291	87541	.	.	.	Name=Hmt1%20Binding%20Site
chrVIII	Hmt1-binding-site	TF_binding_site	215457	215707	.	.	.	Name=Hmt1%20Binding%20Site
chrVIII	Hmt1-binding-site	TF_binding_site	473479	473729	.	.	.	Name=Hmt1%20Binding%20Site
chrVIII	Hmt1-binding-site	TF_binding_site	154922	155172	.	.	.	Name=Hmt1%20Binding%20Site
chrVIII	Hmt1-binding-site	TF_binding_site	80264	80514	.	.	.	Name=Hmt1%20Binding%20Site
chrVIII	Hmt1-binding-site	TF_binding_site	445714	445964	.	.	.	Name=Hmt1%20Binding%20Site
chrVIII	Hmt1-binding-site	TF_binding_site	392001	392251	.	.	.	Name=Hmt1%20Binding%20Site
chrVIII	Hmt1-binding-site	TF_binding_site	535449	535699	.	.	.	Name=Hmt1%20Binding%20Site
chrVIII	Hmt1-binding-site	TF_binding_site	75762	76012	.	.	.	Name=Hmt1%20Binding%20Site
chrVIII	Hmt1-binding-site	TF_binding_site	411380	411630	.	.	.	Name=Hmt1%20Binding%20Site
chrVII	Hmt1-binding-site	TF_binding_site	287371	287621	.	.	.	Name=Hmt1%20Binding%20Site
chrVII	Hmt1-binding-site	TF_binding_site	882505	882755	.	.	.	Name=Hmt1%20Binding%20Site
chrVII	Hmt1-binding-site	TF_binding_site	779459	779709	.	.	.	Name=Hmt1%20Binding%20Site
chrVII	Hmt1-binding-site	TF_binding_site	443000	443250	.	.	.	Name=Hmt1%20Binding%20Site
chrVII	Hmt1-binding-site	TF_binding_site	585818	586068	.	.	.	Name=Hmt1%20Binding%20Site
chrVII	Hmt1-binding-site	TF_binding_site	608283	608533	.	.	.	Name=Hmt1%20Binding%20Site
chrVII	Hmt1-binding-site	TF_binding_site	879676	879926	.	.	.	Name=Hmt1%20Binding%20Site
chrVII	Hmt1-binding-site	TF_binding_site	575291	575541	.	.	.	Name=Hmt1%20Binding%20Site
chrVII	Hmt1-binding-site	TF_binding_site	1019516	1019766	.	.	.	Name=Hmt1%20Binding%20Site
chrVII	Hmt1-binding-site	TF_binding_site	828712	828962	.	.	.	Name=Hmt1%20Binding%20Site
chrVII	Hmt1-binding-site	TF_binding_site	185513	185763	.	.	.	Name=Hmt1%20Binding%20Site
chrVII	Hmt1-binding-site	TF_binding_site	219340	219590	.	.	.	Name=Hmt1%20Binding%20Site
chrVII	Hmt1-binding-site	TF_binding_site	878678	878928	.	.	.	Name=Hmt1%20Binding%20Site
chrVII	Hmt1-binding-site	TF_binding_site	897405	897655	.	.	.	Name=Hmt1%20Binding%20Site
chrVII	Hmt1-binding-site	TF_binding_site	421214	421464	.	.	.	Name=Hmt1%20Binding%20Site
chrVII	Hmt1-binding-site	TF_binding_site	37536	37786	.	.	.	Name=Hmt1%20Binding%20Site
chrVII	Hmt1-binding-site	TF_binding_site	231340	231590	.	.	.	Name=Hmt1%20Binding%20Site
chrVII	Hmt1-binding-site	TF_binding_site	148669	148919	.	.	.	Name=Hmt1%20Binding%20Site
chrVII	Hmt1-binding-site	TF_binding_site	712769	713019	.	.	.	Name=Hmt1%20Binding%20Site
chrVII	Hmt1-binding-site	TF_binding_site	348532	348782	.	.	.	Name=Hmt1%20Binding%20Site
chrVII	Hmt1-binding-site	TF_binding_site	840802	841052	.	.	.	Name=Hmt1%20Binding%20Site
chrVII	Hmt1-binding-site	TF_binding_site	284145	284395	.	.	.	Name=Hmt1%20Binding%20Site
chrVII	Hmt1-binding-site	TF_binding_site	62735	62985	.	.	.	Name=Hmt1%20Binding%20Site
chrVII	Hmt1-binding-site	TF_binding_site	1060527	1060777	.	.	.	Name=Hmt1%20Binding%20Site
chrVII	Hmt1-binding-site	TF_binding_site	562946	563196	.	.	.	Name=Hmt1%20Binding%20Site
chrVII	Hmt1-binding-site	TF_binding_site	656764	657014	.	.	.	Name=Hmt1%20Binding%20Site
chrVII	Hmt1-binding-site	TF_binding_site	353705	353955	.	.	.	Name=Hmt1%20Binding%20Site
chrVII	Hmt1-binding-site	TF_binding_site	923232	923482	.	.	.	Name=Hmt1%20Binding%20Site
chrVII	Hmt1-binding-site	TF_binding_site	863493	863743	.	.	.	Name=Hmt1%20Binding%20Site
chrVII	Hmt1-binding-site	TF_binding_site	555893	556143	.	.	.	Name=Hmt1%20Binding%20Site
chrVII	Hmt1-binding-site	TF_binding_site	932166	932416	.	.	.	Name=Hmt1%20Binding%20Site
chrVII	Hmt1-binding-site	TF_binding_site	895548	895798	.	.	.	Name=Hmt1%20Binding%20Site
chrVII	Hmt1-binding-site	TF_binding_site	439064	439314	.	.	.	Name=Hmt1%20Binding%20Site
chrVII	Hmt1-binding-site	TF_binding_site	803287	803537	.	.	.	Name=Hmt1%20Binding%20Site
chrVII	Hmt1-binding-site	TF_binding_site	150215	150465	.	.	.	Name=Hmt1%20Binding%20Site
chrVII	Hmt1-binding-site	TF_binding_site	310287	310537	.	.	.	Name=Hmt1%20Binding%20Site
chrVII	Hmt1-binding-site	TF_binding_site	412336	412586	.	.	.	Name=Hmt1%20Binding%20Site
chrVII	Hmt1-binding-site	TF_binding_site	485738	485988	.	.	.	Name=Hmt1%20Binding%20Site
chrVII	Hmt1-binding-site	TF_binding_site	156706	156956	.	.	.	Name=Hmt1%20Binding%20Site
chrVII	Hmt1-binding-site	TF_binding_site	311217	311467	.	.	.	Name=Hmt1%20Binding%20Site
chrVII	Hmt1-binding-site	TF_binding_site	1037789	1038039	.	.	.	Name=Hmt1%20Binding%20Site
chrVII	Hmt1-binding-site	TF_binding_site	738616	738866	.	.	.	Name=Hmt1%20Binding%20Site
chrVII	Hmt1-binding-site	TF_binding_site	187299	187549	.	.	.	Name=Hmt1%20Binding%20Site
chrVII	Hmt1-binding-site	TF_binding_site	430115	430365	.	.	.	Name=Hmt1%20Binding%20Site
chrVII	Hmt1-binding-site	TF_binding_site	255219	255469	.	.	.	Name=Hmt1%20Binding%20Site
chrVII	Hmt1-binding-site	TF_binding_site	456291	456541	.	.	.	Name=Hmt1%20Binding%20Site
chrVII	Hmt1-binding-site	TF_binding_site	146315	146565	.	.	.	Name=Hmt1%20Binding%20Site
chrVII	Hmt1-binding-site	TF_binding_site	329638	329888	.	.	.	Name=Hmt1%20Binding%20Site
chrVII	Hmt1-binding-site	TF_binding_site	80211	80461	.	.	.	Name=Hmt1%20Binding%20Site
chrVII	Hmt1-binding-site	TF_binding_site	34283	34533	.	.	.	Name=Hmt1%20Binding%20Site
chrVII	Hmt1-binding-site	TF_binding_site	122286	122536	.	.	.	Name=Hmt1%20Binding%20Site
chrVII	Hmt1-binding-site	TF_binding_site	121054	121304	.	.	.	Name=Hmt1%20Binding%20Site
chrVII	Hmt1-binding-site	TF_binding_site	440688	440938	.	.	.	Name=Hmt1%20Binding%20Site
chrVII	Hmt1-binding-site	TF_binding_site	496585	496835	.	.	.	Name=Hmt1%20Binding%20Site
chrVII	Hmt1-binding-site	TF_binding_site	52162	52412	.	.	.	Name=Hmt1%20Binding%20Site
chrVII	Hmt1-binding-site	TF_binding_site	545684	545934	.	.	.	Name=Hmt1%20Binding%20Site
chrVII	Hmt1-binding-site	TF_binding_site	957592	957842	.	.	.	Name=Hmt1%20Binding%20Site
chrVII	Hmt1-binding-site	TF_binding_site	73831	74081	.	.	.	Name=Hmt1%20Binding%20Site
chrVII	Hmt1-binding-site	TF_binding_site	735401	735651	.	.	.	Name=Hmt1%20Binding%20Site
chrVII	Hmt1-binding-site	TF_binding_site	544686	544936	.	.	.	Name=Hmt1%20Binding%20Site
chrVII	Hmt1-binding-site	TF_binding_site	799930	800180	.	.	.	Name=Hmt1%20Binding%20Site
chrVII	Hmt1-binding-site	TF_binding_site	422958	423208	.	.	.	Name=Hmt1%20Binding%20Site
chrVII	Hmt1-binding-site	TF_binding_site	218556	218806	.	.	.	Name=Hmt1%20Binding%20Site
chrVII	Hmt1-binding-site	TF_binding_site	634312	634562	.	.	.	Name=Hmt1%20Binding%20Site
chrVII	Hmt1-binding-site	TF_binding_site	110682	110932	.	.	.	Name=Hmt1%20Binding%20Site
chrVII	Hmt1-binding-site	TF_binding_site	724450	724700	.	.	.	Name=Hmt1%20Binding%20Site
chrVII	Hmt1-binding-site	TF_binding_site	823370	823620	.	.	.	Name=Hmt1%20Binding%20Site
chrVII	Hmt1-binding-site	TF_binding_site	686247	686497	.	.	.	Name=Hmt1%20Binding%20Site
chrVII	Hmt1-binding-site	TF_binding_site	87674	87924	.	.	.	Name=Hmt1%20Binding%20Site
chrVII	Hmt1-binding-site	TF_binding_site	836075	836325	.	.	.	Name=Hmt1%20Binding%20Site
chrVII	Hmt1-binding-site	TF_binding_site	115411	115661	.	.	.	Name=Hmt1%20Binding%20Site
chrVII	Hmt1-binding-site	TF_binding_site	286130	286380	.	.	.	Name=Hmt1%20Binding%20Site
chrVII	Hmt1-binding-site	TF_binding_site	366340	366590	.	.	.	Name=Hmt1%20Binding%20Site
chrVII	Hmt1-binding-site	TF_binding_site	604829	605079	.	.	.	Name=Hmt1%20Binding%20Site
chrVII	Hmt1-binding-site	TF_binding_site	72197	72447	.	.	.	Name=Hmt1%20Binding%20Site
chrVII	Hmt1-binding-site	TF_binding_site	534551	534801	.	.	.	Name=Hmt1%20Binding%20Site
chrVII	Hmt1-binding-site	TF_binding_site	670334	670584	.	.	.	Name=Hmt1%20Binding%20Site
chrVII	Hmt1-binding-site	TF_binding_site	700761	701011	.	.	.	Name=Hmt1%20Binding%20Site
chrVII	Hmt1-binding-site	TF_binding_site	59407	59657	.	.	.	Name=Hmt1%20Binding%20Site
chrVII	Hmt1-binding-site	TF_binding_site	661591	661841	.	.	.	Name=Hmt1%20Binding%20Site
chrVII	Hmt1-binding-site	TF_binding_site	162588	162838	.	.	.	Name=Hmt1%20Binding%20Site
chrVII	Hmt1-binding-site	TF_binding_site	649041	649291	.	.	.	Name=Hmt1%20Binding%20Site
chrVII	Hmt1-binding-site	TF_binding_site	1004106	1004356	.	.	.	Name=Hmt1%20Binding%20Site
chrVII	Hmt1-binding-site	TF_binding_site	707161	707411	.	.	.	Name=Hmt1%20Binding%20Site
chrVII	Hmt1-binding-site	TF_binding_site	794194	794444	.	.	.	Name=Hmt1%20Binding%20Site
chrVII	Hmt1-binding-site	TF_binding_site	758377	758627	.	.	.	Name=Hmt1%20Binding%20Site
chrVII	Hmt1-binding-site	TF_binding_site	479542	479792	.	.	.	Name=Hmt1%20Binding%20Site
chrVII	Hmt1-binding-site	TF_binding_site	132511	132761	.	.	.	Name=Hmt1%20Binding%20Site
chrVII	Hmt1-binding-site	TF_binding_site	658572	658822	.	.	.	Name=Hmt1%20Binding%20Site
chrVII	Hmt1-binding-site	TF_binding_site	46341	46591	.	.	.	Name=Hmt1%20Binding%20Site
chrVII	Hmt1-binding-site	TF_binding_site	931110	931360	.	.	.	Name=Hmt1%20Binding%20Site
chrVII	Hmt1-binding-site	TF_binding_site	352542	352792	.	.	.	Name=Hmt1%20Binding%20Site
chrVII	Hmt1-binding-site	TF_binding_site	365300	365550	.	.	.	Name=Hmt1%20Binding%20Site
chrVII	Hmt1-binding-site	TF_binding_site	730909	731159	.	.	.	Name=Hmt1%20Binding%20Site
chrII	Hmt1-binding-site	TF_binding_site	622370	622620	.	.	.	Name=Hmt1%20Binding%20Site
chrII	Hmt1-binding-site	TF_binding_site	34357	34607	.	.	.	Name=Hmt1%20Binding%20Site
chrII	Hmt1-binding-site	TF_binding_site	548352	548602	.	.	.	Name=Hmt1%20Binding%20Site
chrII	Hmt1-binding-site	TF_binding_site	597801	598051	.	.	.	Name=Hmt1%20Binding%20Site
chrII	Hmt1-binding-site	TF_binding_site	318132	318382	.	.	.	Name=Hmt1%20Binding%20Site
chrII	Hmt1-binding-site	TF_binding_site	507388	507638	.	.	.	Name=Hmt1%20Binding%20Site
chrII	Hmt1-binding-site	TF_binding_site	424572	424822	.	.	.	Name=Hmt1%20Binding%20Site
chrII	Hmt1-binding-site	TF_binding_site	292630	292880	.	.	.	Name=Hmt1%20Binding%20Site
chrII	Hmt1-binding-site	TF_binding_site	326686	326936	.	.	.	Name=Hmt1%20Binding%20Site
chrII	Hmt1-binding-site	TF_binding_site	332828	333078	.	.	.	Name=Hmt1%20Binding%20Site
chrII	Hmt1-binding-site	TF_binding_site	9285	9535	.	.	.	Name=Hmt1%20Binding%20Site
chrII	Hmt1-binding-site	TF_binding_site	607306	607556	.	.	.	Name=Hmt1%20Binding%20Site
chrII	Hmt1-binding-site	TF_binding_site	356244	356494	.	.	.	Name=Hmt1%20Binding%20Site
chrII	Hmt1-binding-site	TF_binding_site	496331	496581	.	.	.	Name=Hmt1%20Binding%20Site
chrII	Hmt1-binding-site	TF_binding_site	350547	350797	.	.	.	Name=Hmt1%20Binding%20Site
chrII	Hmt1-binding-site	TF_binding_site	645046	645296	.	.	.	Name=Hmt1%20Binding%20Site
chrII	Hmt1-binding-site	TF_binding_site	225885	226135	.	.	.	Name=Hmt1%20Binding%20Site
chrII	Hmt1-binding-site	TF_binding_site	79563	79813	.	.	.	Name=Hmt1%20Binding%20Site
chrII	Hmt1-binding-site	TF_binding_site	197965	198215	.	.	.	Name=Hmt1%20Binding%20Site
chrII	Hmt1-binding-site	TF_binding_site	542092	542342	.	.	.	Name=Hmt1%20Binding%20Site
chrII	Hmt1-binding-site	TF_binding_site	750830	751080	.	.	.	Name=Hmt1%20Binding%20Site
chrII	Hmt1-binding-site	TF_binding_site	237896	238146	.	.	.	Name=Hmt1%20Binding%20Site
chrII	Hmt1-binding-site	TF_binding_site	367755	368005	.	.	.	Name=Hmt1%20Binding%20Site
chrII	Hmt1-binding-site	TF_binding_site	523206	523456	.	.	.	Name=Hmt1%20Binding%20Site
chrII	Hmt1-binding-site	TF_binding_site	245375	245625	.	.	.	Name=Hmt1%20Binding%20Site
chrII	Hmt1-binding-site	TF_binding_site	127326	127576	.	.	.	Name=Hmt1%20Binding%20Site
chrII	Hmt1-binding-site	TF_binding_site	89224	89474	.	.	.	Name=Hmt1%20Binding%20Site
chrII	Hmt1-binding-site	TF_binding_site	35567	35817	.	.	.	Name=Hmt1%20Binding%20Site
chrII	Hmt1-binding-site	TF_binding_site	604528	604778	.	.	.	Name=Hmt1%20Binding%20Site
chrII	Hmt1-binding-site	TF_binding_site	414866	415116	.	.	.	Name=Hmt1%20Binding%20Site
chrII	Hmt1-binding-site	TF_binding_site	643542	643792	.	.	.	Name=Hmt1%20Binding%20Site
chrII	Hmt1-binding-site	TF_binding_site	696017	696267	.	.	.	Name=Hmt1%20Binding%20Site
chrII	Hmt1-binding-site	TF_binding_site	479096	479346	.	.	.	Name=Hmt1%20Binding%20Site
chrII	Hmt1-binding-site	TF_binding_site	531877	532127	.	.	.	Name=Hmt1%20Binding%20Site
chrII	Hmt1-binding-site	TF_binding_site	462227	462477	.	.	.	Name=Hmt1%20Binding%20Site
chrII	Hmt1-binding-site	TF_binding_site	88141	88391	.	.	.	Name=Hmt1%20Binding%20Site
chrII	Hmt1-binding-site	TF_binding_site	571199	571449	.	.	.	Name=Hmt1%20Binding%20Site
chrII	Hmt1-binding-site	TF_binding_site	606253	606503	.	.	.	Name=Hmt1%20Binding%20Site
chrII	Hmt1-binding-site	TF_binding_site	405365	405615	.	.	.	Name=Hmt1%20Binding%20Site
chrII	Hmt1-binding-site	TF_binding_site	155654	155904	.	.	.	Name=Hmt1%20Binding%20Site
chrII	Hmt1-binding-site	TF_binding_site	232928	233178	.	.	.	Name=Hmt1%20Binding%20Site
chrII	Hmt1-binding-site	TF_binding_site	347411	347661	.	.	.	Name=Hmt1%20Binding%20Site
chrII	Hmt1-binding-site	TF_binding_site	802098	802348	.	.	.	Name=Hmt1%20Binding%20Site
chrII	Hmt1-binding-site	TF_binding_site	266312	266562	.	.	.	Name=Hmt1%20Binding%20Site
chrII	Hmt1-binding-site	TF_binding_site	58138	58388	.	.	.	Name=Hmt1%20Binding%20Site
chrII	Hmt1-binding-site	TF_binding_site	755615	755865	.	.	.	Name=Hmt1%20Binding%20Site
chrII	Hmt1-binding-site	TF_binding_site	143247	143497	.	.	.	Name=Hmt1%20Binding%20Site
chrII	Hmt1-binding-site	TF_binding_site	334214	334464	.	.	.	Name=Hmt1%20Binding%20Site
chrII	Hmt1-binding-site	TF_binding_site	316908	317158	.	.	.	Name=Hmt1%20Binding%20Site
chrII	Hmt1-binding-site	TF_binding_site	166040	166290	.	.	.	Name=Hmt1%20Binding%20Site
chrII	Hmt1-binding-site	TF_binding_site	78547	78797	.	.	.	Name=Hmt1%20Binding%20Site
chrII	Hmt1-binding-site	TF_binding_site	154753	155003	.	.	.	Name=Hmt1%20Binding%20Site
chrII	Hmt1-binding-site	TF_binding_site	219367	219617	.	.	.	Name=Hmt1%20Binding%20Site
chrII	Hmt1-binding-site	TF_binding_site	681558	681808	.	.	.	Name=Hmt1%20Binding%20Site
chrII	Hmt1-binding-site	TF_binding_site	170760	171010	.	.	.	Name=Hmt1%20Binding%20Site
chrII	Hmt1-binding-site	TF_binding_site	422132	422382	.	.	.	Name=Hmt1%20Binding%20Site
chrII	Hmt1-binding-site	TF_binding_site	342515	342765	.	.	.	Name=Hmt1%20Binding%20Site
chrII	Hmt1-binding-site	TF_binding_site	440932	441182	.	.	.	Name=Hmt1%20Binding%20Site
chrII	Hmt1-binding-site	TF_binding_site	572039	572289	.	.	.	Name=Hmt1%20Binding%20Site
chrII	Hmt1-binding-site	TF_binding_site	255063	255313	.	.	.	Name=Hmt1%20Binding%20Site
chrII	Hmt1-binding-site	TF_binding_site	349373	349623	.	.	.	Name=Hmt1%20Binding%20Site
chrII	Hmt1-binding-site	TF_binding_site	59416	59666	.	.	.	Name=Hmt1%20Binding%20Site
chrII	Hmt1-binding-site	TF_binding_site	264832	265082	.	.	.	Name=Hmt1%20Binding%20Site
chrII	Hmt1-binding-site	TF_binding_site	530383	530633	.	.	.	Name=Hmt1%20Binding%20Site
chrII	Hmt1-binding-site	TF_binding_site	251961	252211	.	.	.	Name=Hmt1%20Binding%20Site
chrXIV	Hmt1-binding-site	TF_binding_site	102733	102983	.	.	.	Name=Hmt1%20Binding%20Site
chrXIV	Hmt1-binding-site	TF_binding_site	549705	549955	.	.	.	Name=Hmt1%20Binding%20Site
chrXIV	Hmt1-binding-site	TF_binding_site	586121	586371	.	.	.	Name=Hmt1%20Binding%20Site
chrXIV	Hmt1-binding-site	TF_binding_site	552916	553166	.	.	.	Name=Hmt1%20Binding%20Site
chrXIV	Hmt1-binding-site	TF_binding_site	261212	261462	.	.	.	Name=Hmt1%20Binding%20Site
chrXIV	Hmt1-binding-site	TF_binding_site	523809	524059	.	.	.	Name=Hmt1%20Binding%20Site
chrXIV	Hmt1-binding-site	TF_binding_site	627281	627531	.	.	.	Name=Hmt1%20Binding%20Site
chrXIV	Hmt1-binding-site	TF_binding_site	73980	74230	.	.	.	Name=Hmt1%20Binding%20Site
chrXIV	Hmt1-binding-site	TF_binding_site	507191	507441	.	.	.	Name=Hmt1%20Binding%20Site
chrXIV	Hmt1-binding-site	TF_binding_site	262274	262524	.	.	.	Name=Hmt1%20Binding%20Site
chrXIV	Hmt1-binding-site	TF_binding_site	727584	727834	.	.	.	Name=Hmt1%20Binding%20Site
chrXIV	Hmt1-binding-site	TF_binding_site	552520	552770	.	.	.	Name=Hmt1%20Binding%20Site
chrXIV	Hmt1-binding-site	TF_binding_site	417840	418090	.	.	.	Name=Hmt1%20Binding%20Site
chrXIV	Hmt1-binding-site	TF_binding_site	278954	279204	.	.	.	Name=Hmt1%20Binding%20Site
chrXIV	Hmt1-binding-site	TF_binding_site	330563	330813	.	.	.	Name=Hmt1%20Binding%20Site
chrXIV	Hmt1-binding-site	TF_binding_site	174268	174518	.	.	.	Name=Hmt1%20Binding%20Site
chrXIV	Hmt1-binding-site	TF_binding_site	581009	581259	.	.	.	Name=Hmt1%20Binding%20Site
chrXIV	Hmt1-binding-site	TF_binding_site	661475	661725	.	.	.	Name=Hmt1%20Binding%20Site
chrXIV	Hmt1-binding-site	TF_binding_site	575438	575688	.	.	.	Name=Hmt1%20Binding%20Site
chrXIV	Hmt1-binding-site	TF_binding_site	389619	389869	.	.	.	Name=Hmt1%20Binding%20Site
chrXIV	Hmt1-binding-site	TF_binding_site	364864	365114	.	.	.	Name=Hmt1%20Binding%20Site
chrXIV	Hmt1-binding-site	TF_binding_site	557156	557406	.	.	.	Name=Hmt1%20Binding%20Site
chrXIV	Hmt1-binding-site	TF_binding_site	221480	221730	.	.	.	Name=Hmt1%20Binding%20Site
chrXIV	Hmt1-binding-site	TF_binding_site	755179	755429	.	.	.	Name=Hmt1%20Binding%20Site
chrXIV	Hmt1-binding-site	TF_binding_site	50704	50954	.	.	.	Name=Hmt1%20Binding%20Site
chrXIV	Hmt1-binding-site	TF_binding_site	64191	64441	.	.	.	Name=Hmt1%20Binding%20Site
chrXIV	Hmt1-binding-site	TF_binding_site	62630	62880	.	.	.	Name=Hmt1%20Binding%20Site
chrXIV	Hmt1-binding-site	TF_binding_site	614611	614861	.	.	.	Name=Hmt1%20Binding%20Site
chrXIV	Hmt1-binding-site	TF_binding_site	415480	415730	.	.	.	Name=Hmt1%20Binding%20Site
chrXIV	Hmt1-binding-site	TF_binding_site	583903	584153	.	.	.	Name=Hmt1%20Binding%20Site
chrXIV	Hmt1-binding-site	TF_binding_site	594927	595177	.	.	.	Name=Hmt1%20Binding%20Site
chrXIV	Hmt1-binding-site	TF_binding_site	500350	500600	.	.	.	Name=Hmt1%20Binding%20Site
chrXIV	Hmt1-binding-site	TF_binding_site	636083	636333	.	.	.	Name=Hmt1%20Binding%20Site
chrXIV	Hmt1-binding-site	TF_binding_site	104711	104961	.	.	.	Name=Hmt1%20Binding%20Site
chrXIV	Hmt1-binding-site	TF_binding_site	93289	93539	.	.	.	Name=Hmt1%20Binding%20Site
chrXIV	Hmt1-binding-site	TF_binding_site	229666	229916	.	.	.	Name=Hmt1%20Binding%20Site
chrXIV	Hmt1-binding-site	TF_binding_site	388035	388285	.	.	.	Name=Hmt1%20Binding%20Site
chrXIV	Hmt1-binding-site	TF_binding_site	730352	730602	.	.	.	Name=Hmt1%20Binding%20Site
chrXIV	Hmt1-binding-site	TF_binding_site	363040	363290	.	.	.	Name=Hmt1%20Binding%20Site
chrXIV	Hmt1-binding-site	TF_binding_site	563056	563306	.	.	.	Name=Hmt1%20Binding%20Site
chrXIV	Hmt1-binding-site	TF_binding_site	716236	716486	.	.	.	Name=Hmt1%20Binding%20Site
chrXIV	Hmt1-binding-site	TF_binding_site	759971	760221	.	.	.	Name=Hmt1%20Binding%20Site
chrXIV	Hmt1-binding-site	TF_binding_site	494794	495044	.	.	.	Name=Hmt1%20Binding%20Site
chrXIV	Hmt1-binding-site	TF_binding_site	82435	82685	.	.	.	Name=Hmt1%20Binding%20Site
chrXIV	Hmt1-binding-site	TF_binding_site	546966	547216	.	.	.	Name=Hmt1%20Binding%20Site
chrXIV	Hmt1-binding-site	TF_binding_site	250079	250329	.	.	.	Name=Hmt1%20Binding%20Site
chrXIV	Hmt1-binding-site	TF_binding_site	742449	742699	.	.	.	Name=Hmt1%20Binding%20Site
chrXIV	Hmt1-binding-site	TF_binding_site	473093	473343	.	.	.	Name=Hmt1%20Binding%20Site
chrXIV	Hmt1-binding-site	TF_binding_site	27316	27566	.	.	.	Name=Hmt1%20Binding%20Site
chrXIV	Hmt1-binding-site	TF_binding_site	283228	283478	.	.	.	Name=Hmt1%20Binding%20Site
chrXIV	Hmt1-binding-site	TF_binding_site	379304	379554	.	.	.	Name=Hmt1%20Binding%20Site
chrXIV	Hmt1-binding-site	TF_binding_site	319273	319523	.	.	.	Name=Hmt1%20Binding%20Site
chrXIV	Hmt1-binding-site	TF_binding_site	177031	177281	.	.	.	Name=Hmt1%20Binding%20Site
chrXIV	Hmt1-binding-site	TF_binding_site	669498	669748	.	.	.	Name=Hmt1%20Binding%20Site
chrXIV	Hmt1-binding-site	TF_binding_site	493114	493364	.	.	.	Name=Hmt1%20Binding%20Site
chrXIV	Hmt1-binding-site	TF_binding_site	551012	551262	.	.	.	Name=Hmt1%20Binding%20Site
chrXIV	Hmt1-binding-site	TF_binding_site	88979	89229	.	.	.	Name=Hmt1%20Binding%20Site
chrXVI	Hmt1-binding-site	TF_binding_site	406719	406969	.	.	.	Name=Hmt1%20Binding%20Site
chrXVI	Hmt1-binding-site	TF_binding_site	289303	289553	.	.	.	Name=Hmt1%20Binding%20Site
chrXVI	Hmt1-binding-site	TF_binding_site	932931	933181	.	.	.	Name=Hmt1%20Binding%20Site
chrXVI	Hmt1-binding-site	TF_binding_site	582174	582424	.	.	.	Name=Hmt1%20Binding%20Site
chrXVI	Hmt1-binding-site	TF_binding_site	232084	232334	.	.	.	Name=Hmt1%20Binding%20Site
chrXVI	Hmt1-binding-site	TF_binding_site	916995	917245	.	.	.	Name=Hmt1%20Binding%20Site
chrXVI	Hmt1-binding-site	TF_binding_site	191070	191320	.	.	.	Name=Hmt1%20Binding%20Site
chrXVI	Hmt1-binding-site	TF_binding_site	893890	894140	.	.	.	Name=Hmt1%20Binding%20Site
chrXVI	Hmt1-binding-site	TF_binding_site	402005	402255	.	.	.	Name=Hmt1%20Binding%20Site
chrXVI	Hmt1-binding-site	TF_binding_site	775784	776034	.	.	.	Name=Hmt1%20Binding%20Site
chrXVI	Hmt1-binding-site	TF_binding_site	145445	145695	.	.	.	Name=Hmt1%20Binding%20Site
chrXVI	Hmt1-binding-site	TF_binding_site	459434	459684	.	.	.	Name=Hmt1%20Binding%20Site
chrXVI	Hmt1-binding-site	TF_binding_site	524592	524842	.	.	.	Name=Hmt1%20Binding%20Site
chrXVI	Hmt1-binding-site	TF_binding_site	316099	316349	.	.	.	Name=Hmt1%20Binding%20Site
chrXVI	Hmt1-binding-site	TF_binding_site	718611	718861	.	.	.	Name=Hmt1%20Binding%20Site
chrXVI	Hmt1-binding-site	TF_binding_site	208015	208265	.	.	.	Name=Hmt1%20Binding%20Site
chrXVI	Hmt1-binding-site	TF_binding_site	324062	324312	.	.	.	Name=Hmt1%20Binding%20Site
chrXVI	Hmt1-binding-site	TF_binding_site	405119	405369	.	.	.	Name=Hmt1%20Binding%20Site
chrXVI	Hmt1-binding-site	TF_binding_site	71757	72007	.	.	.	Name=Hmt1%20Binding%20Site
chrXVI	Hmt1-binding-site	TF_binding_site	744074	744324	.	.	.	Name=Hmt1%20Binding%20Site
chrXVI	Hmt1-binding-site	TF_binding_site	654240	654490	.	.	.	Name=Hmt1%20Binding%20Site
chrXVI	Hmt1-binding-site	TF_binding_site	511776	512026	.	.	.	Name=Hmt1%20Binding%20Site
chrXVI	Hmt1-binding-site	TF_binding_site	318836	319086	.	.	.	Name=Hmt1%20Binding%20Site
chrXVI	Hmt1-binding-site	TF_binding_site	780648	780898	.	.	.	Name=Hmt1%20Binding%20Site
chrXVI	Hmt1-binding-site	TF_binding_site	670187	670437	.	.	.	Name=Hmt1%20Binding%20Site
chrXVI	Hmt1-binding-site	TF_binding_site	407699	407949	.	.	.	Name=Hmt1%20Binding%20Site
chrXVI	Hmt1-binding-site	TF_binding_site	510180	510430	.	.	.	Name=Hmt1%20Binding%20Site
chrXVI	Hmt1-binding-site	TF_binding_site	540720	540970	.	.	.	Name=Hmt1%20Binding%20Site
chrXVI	Hmt1-binding-site	TF_binding_site	771434	771684	.	.	.	Name=Hmt1%20Binding%20Site
chrXVI	Hmt1-binding-site	TF_binding_site	343699	343949	.	.	.	Name=Hmt1%20Binding%20Site
chrXVI	Hmt1-binding-site	TF_binding_site	745370	745620	.	.	.	Name=Hmt1%20Binding%20Site
chrXVI	Hmt1-binding-site	TF_binding_site	871864	872114	.	.	.	Name=Hmt1%20Binding%20Site
chrXVI	Hmt1-binding-site	TF_binding_site	55905	56155	.	.	.	Name=Hmt1%20Binding%20Site
chrXVI	Hmt1-binding-site	TF_binding_site	668399	668649	.	.	.	Name=Hmt1%20Binding%20Site
chrXVI	Hmt1-binding-site	TF_binding_site	273559	273809	.	.	.	Name=Hmt1%20Binding%20Site
chrXVI	Hmt1-binding-site	TF_binding_site	250562	250812	.	.	.	Name=Hmt1%20Binding%20Site
chrXVI	Hmt1-binding-site	TF_binding_site	91125	91375	.	.	.	Name=Hmt1%20Binding%20Site
chrXVI	Hmt1-binding-site	TF_binding_site	193018	193268	.	.	.	Name=Hmt1%20Binding%20Site
chrXVI	Hmt1-binding-site	TF_binding_site	795070	795320	.	.	.	Name=Hmt1%20Binding%20Site
chrXVI	Hmt1-binding-site	TF_binding_site	173405	173655	.	.	.	Name=Hmt1%20Binding%20Site
chrXVI	Hmt1-binding-site	TF_binding_site	689461	689711	.	.	.	Name=Hmt1%20Binding%20Site
chrXVI	Hmt1-binding-site	TF_binding_site	769704	769954	.	.	.	Name=Hmt1%20Binding%20Site
chrXVI	Hmt1-binding-site	TF_binding_site	421784	422034	.	.	.	Name=Hmt1%20Binding%20Site
chrXVI	Hmt1-binding-site	TF_binding_site	197894	198144	.	.	.	Name=Hmt1%20Binding%20Site
chrXVI	Hmt1-binding-site	TF_binding_site	452960	453210	.	.	.	Name=Hmt1%20Binding%20Site
chrXVI	Hmt1-binding-site	TF_binding_site	352490	352740	.	.	.	Name=Hmt1%20Binding%20Site
chrXVI	Hmt1-binding-site	TF_binding_site	810528	810778	.	.	.	Name=Hmt1%20Binding%20Site
chrXVI	Hmt1-binding-site	TF_binding_site	663050	663300	.	.	.	Name=Hmt1%20Binding%20Site
chrXVI	Hmt1-binding-site	TF_binding_site	201198	201448	.	.	.	Name=Hmt1%20Binding%20Site
chrXVI	Hmt1-binding-site	TF_binding_site	276168	276418	.	.	.	Name=Hmt1%20Binding%20Site
chrXVI	Hmt1-binding-site	TF_binding_site	347289	347539	.	.	.	Name=Hmt1%20Binding%20Site
chrXVI	Hmt1-binding-site	TF_binding_site	282282	282532	.	.	.	Name=Hmt1%20Binding%20Site
chrXVI	Hmt1-binding-site	TF_binding_site	816844	817094	.	.	.	Name=Hmt1%20Binding%20Site
chrXVI	Hmt1-binding-site	TF_binding_site	304192	304442	.	.	.	Name=Hmt1%20Binding%20Site
chrXVI	Hmt1-binding-site	TF_binding_site	759863	760113	.	.	.	Name=Hmt1%20Binding%20Site
chrXVI	Hmt1-binding-site	TF_binding_site	619337	619587	.	.	.	Name=Hmt1%20Binding%20Site
chrXVI	Hmt1-binding-site	TF_binding_site	277578	277828	.	.	.	Name=Hmt1%20Binding%20Site
chrXVI	Hmt1-binding-site	TF_binding_site	515712	515962	.	.	.	Name=Hmt1%20Binding%20Site
chrXVI	Hmt1-binding-site	TF_binding_site	736649	736899	.	.	.	Name=Hmt1%20Binding%20Site
chrXVI	Hmt1-binding-site	TF_binding_site	156993	157243	.	.	.	Name=Hmt1%20Binding%20Site
chrXVI	Hmt1-binding-site	TF_binding_site	682749	682999	.	.	.	Name=Hmt1%20Binding%20Site
chrXVI	Hmt1-binding-site	TF_binding_site	378118	378368	.	.	.	Name=Hmt1%20Binding%20Site
chrXVI	Hmt1-binding-site	TF_binding_site	686421	686671	.	.	.	Name=Hmt1%20Binding%20Site
chrXVI	Hmt1-binding-site	TF_binding_site	52684	52934	.	.	.	Name=Hmt1%20Binding%20Site
chrXVI	Hmt1-binding-site	TF_binding_site	42667	42917	.	.	.	Name=Hmt1%20Binding%20Site
chrXVI	Hmt1-binding-site	TF_binding_site	820403	820653	.	.	.	Name=Hmt1%20Binding%20Site
chrXVI	Hmt1-binding-site	TF_binding_site	20872	21122	.	.	.	Name=Hmt1%20Binding%20Site
chrXVI	Hmt1-binding-site	TF_binding_site	143397	143647	.	.	.	Name=Hmt1%20Binding%20Site
chrXVI	Hmt1-binding-site	TF_binding_site	860139	860389	.	.	.	Name=Hmt1%20Binding%20Site
chrXVI	Hmt1-binding-site	TF_binding_site	873394	873644	.	.	.	Name=Hmt1%20Binding%20Site
chrXVI	Hmt1-binding-site	TF_binding_site	13082	13332	.	.	.	Name=Hmt1%20Binding%20Site
chrXVI	Hmt1-binding-site	TF_binding_site	532231	532481	.	.	.	Name=Hmt1%20Binding%20Site
chrXVI	Hmt1-binding-site	TF_binding_site	442644	442894	.	.	.	Name=Hmt1%20Binding%20Site
chrXVI	Hmt1-binding-site	TF_binding_site	767202	767452	.	.	.	Name=Hmt1%20Binding%20Site
chrXVI	Hmt1-binding-site	TF_binding_site	332165	332415	.	.	.	Name=Hmt1%20Binding%20Site
chrXVI	Hmt1-binding-site	TF_binding_site	856619	856869	.	.	.	Name=Hmt1%20Binding%20Site
chrXVI	Hmt1-binding-site	TF_binding_site	441926	442176	.	.	.	Name=Hmt1%20Binding%20Site
chrXVI	Hmt1-binding-site	TF_binding_site	311552	311802	.	.	.	Name=Hmt1%20Binding%20Site
chrXI	Hmt1-binding-site	TF_binding_site	151674	151924	.	.	.	Name=Hmt1%20Binding%20Site
chrXI	Hmt1-binding-site	TF_binding_site	558832	559082	.	.	.	Name=Hmt1%20Binding%20Site
chrXI	Hmt1-binding-site	TF_binding_site	594506	594756	.	.	.	Name=Hmt1%20Binding%20Site
chrXI	Hmt1-binding-site	TF_binding_site	466261	466511	.	.	.	Name=Hmt1%20Binding%20Site
chrXI	Hmt1-binding-site	TF_binding_site	500358	500608	.	.	.	Name=Hmt1%20Binding%20Site
chrXI	Hmt1-binding-site	TF_binding_site	252740	252990	.	.	.	Name=Hmt1%20Binding%20Site
chrXI	Hmt1-binding-site	TF_binding_site	578545	578795	.	.	.	Name=Hmt1%20Binding%20Site
chrXI	Hmt1-binding-site	TF_binding_site	74455	74705	.	.	.	Name=Hmt1%20Binding%20Site
chrXI	Hmt1-binding-site	TF_binding_site	338127	338377	.	.	.	Name=Hmt1%20Binding%20Site
chrXI	Hmt1-binding-site	TF_binding_site	271557	271807	.	.	.	Name=Hmt1%20Binding%20Site
chrXI	Hmt1-binding-site	TF_binding_site	331891	332141	.	.	.	Name=Hmt1%20Binding%20Site
chrXI	Hmt1-binding-site	TF_binding_site	88681	88931	.	.	.	Name=Hmt1%20Binding%20Site
chrXI	Hmt1-binding-site	TF_binding_site	362179	362429	.	.	.	Name=Hmt1%20Binding%20Site
chrXI	Hmt1-binding-site	TF_binding_site	64050	64300	.	.	.	Name=Hmt1%20Binding%20Site
chrXI	Hmt1-binding-site	TF_binding_site	440106	440356	.	.	.	Name=Hmt1%20Binding%20Site
chrXI	Hmt1-binding-site	TF_binding_site	301553	301803	.	.	.	Name=Hmt1%20Binding%20Site
chrXI	Hmt1-binding-site	TF_binding_site	430730	430980	.	.	.	Name=Hmt1%20Binding%20Site
chrXI	Hmt1-binding-site	TF_binding_site	593816	594066	.	.	.	Name=Hmt1%20Binding%20Site
chrXI	Hmt1-binding-site	TF_binding_site	46782	47032	.	.	.	Name=Hmt1%20Binding%20Site
chrXI	Hmt1-binding-site	TF_binding_site	83750	84000	.	.	.	Name=Hmt1%20Binding%20Site
chrXI	Hmt1-binding-site	TF_binding_site	267140	267390	.	.	.	Name=Hmt1%20Binding%20Site
chrXI	Hmt1-binding-site	TF_binding_site	208257	208507	.	.	.	Name=Hmt1%20Binding%20Site
chrXI	Hmt1-binding-site	TF_binding_site	409036	409286	.	.	.	Name=Hmt1%20Binding%20Site
chrXI	Hmt1-binding-site	TF_binding_site	586960	587210	.	.	.	Name=Hmt1%20Binding%20Site
chrXI	Hmt1-binding-site	TF_binding_site	412816	413066	.	.	.	Name=Hmt1%20Binding%20Site
chrXI	Hmt1-binding-site	TF_binding_site	42013	42263	.	.	.	Name=Hmt1%20Binding%20Site
chrXI	Hmt1-binding-site	TF_binding_site	8494	8744	.	.	.	Name=Hmt1%20Binding%20Site
chrXI	Hmt1-binding-site	TF_binding_site	309189	309439	.	.	.	Name=Hmt1%20Binding%20Site
chrXI	Hmt1-binding-site	TF_binding_site	137517	137767	.	.	.	Name=Hmt1%20Binding%20Site
chrXI	Hmt1-binding-site	TF_binding_site	94288	94538	.	.	.	Name=Hmt1%20Binding%20Site
chrXI	Hmt1-binding-site	TF_binding_site	50903	51153	.	.	.	Name=Hmt1%20Binding%20Site
chrXI	Hmt1-binding-site	TF_binding_site	621934	622184	.	.	.	Name=Hmt1%20Binding%20Site
chrXI	Hmt1-binding-site	TF_binding_site	458153	458403	.	.	.	Name=Hmt1%20Binding%20Site
chrXI	Hmt1-binding-site	TF_binding_site	638170	638420	.	.	.	Name=Hmt1%20Binding%20Site
chrXI	Hmt1-binding-site	TF_binding_site	457332	457582	.	.	.	Name=Hmt1%20Binding%20Site
chrXI	Hmt1-binding-site	TF_binding_site	420080	420330	.	.	.	Name=Hmt1%20Binding%20Site
chrXI	Hmt1-binding-site	TF_binding_site	618121	618371	.	.	.	Name=Hmt1%20Binding%20Site
chrXI	Hmt1-binding-site	TF_binding_site	3744	3994	.	.	.	Name=Hmt1%20Binding%20Site
chrXI	Hmt1-binding-site	TF_binding_site	432447	432697	.	.	.	Name=Hmt1%20Binding%20Site
chrXI	Hmt1-binding-site	TF_binding_site	426884	427134	.	.	.	Name=Hmt1%20Binding%20Site
chrXI	Hmt1-binding-site	TF_binding_site	304146	304396	.	.	.	Name=Hmt1%20Binding%20Site
chrXI	Hmt1-binding-site	TF_binding_site	302417	302667	.	.	.	Name=Hmt1%20Binding%20Site
chrXI	Hmt1-binding-site	TF_binding_site	564469	564719	.	.	.	Name=Hmt1%20Binding%20Site
chrXI	Hmt1-binding-site	TF_binding_site	619841	620091	.	.	.	Name=Hmt1%20Binding%20Site
chrXI	Hmt1-binding-site	TF_binding_site	469847	470097	.	.	.	Name=Hmt1%20Binding%20Site
chrIV	Hmt1-binding-site	TF_binding_site	297170	297420	.	.	.	Name=Hmt1%20Binding%20Site
chrIV	Hmt1-binding-site	TF_binding_site	1150577	1150827	.	.	.	Name=Hmt1%20Binding%20Site
chrIV	Hmt1-binding-site	TF_binding_site	437834	438084	.	.	.	Name=Hmt1%20Binding%20Site
chrIV	Hmt1-binding-site	TF_binding_site	92053	92303	.	.	.	Name=Hmt1%20Binding%20Site
chrIV	Hmt1-binding-site	TF_binding_site	568629	568879	.	.	.	Name=Hmt1%20Binding%20Site
chrIV	Hmt1-binding-site	TF_binding_site	645115	645365	.	.	.	Name=Hmt1%20Binding%20Site
chrIV	Hmt1-binding-site	TF_binding_site	1114454	1114704	.	.	.	Name=Hmt1%20Binding%20Site
chrIV	Hmt1-binding-site	TF_binding_site	572041	572291	.	.	.	Name=Hmt1%20Binding%20Site
chrIV	Hmt1-binding-site	TF_binding_site	338348	338598	.	.	.	Name=Hmt1%20Binding%20Site
chrIV	Hmt1-binding-site	TF_binding_site	1065308	1065558	.	.	.	Name=Hmt1%20Binding%20Site
chrIV	Hmt1-binding-site	TF_binding_site	879432	879682	.	.	.	Name=Hmt1%20Binding%20Site
chrIV	Hmt1-binding-site	TF_binding_site	1358424	1358674	.	.	.	Name=Hmt1%20Binding%20Site
chrIV	Hmt1-binding-site	TF_binding_site	871362	871612	.	.	.	Name=Hmt1%20Binding%20Site
chrIV	Hmt1-binding-site	TF_binding_site	322374	322624	.	.	.	Name=Hmt1%20Binding%20Site
chrIV	Hmt1-binding-site	TF_binding_site	434170	434420	.	.	.	Name=Hmt1%20Binding%20Site
chrIV	Hmt1-binding-site	TF_binding_site	1438133	1438383	.	.	.	Name=Hmt1%20Binding%20Site
chrIV	Hmt1-binding-site	TF_binding_site	846775	847025	.	.	.	Name=Hmt1%20Binding%20Site
chrIV	Hmt1-binding-site	TF_binding_site	349480	349730	.	.	.	Name=Hmt1%20Binding%20Site
chrIV	Hmt1-binding-site	TF_binding_site	750574	750824	.	.	.	Name=Hmt1%20Binding%20Site
chrIV	Hmt1-binding-site	TF_binding_site	1380159	1380409	.	.	.	Name=Hmt1%20Binding%20Site
chrIV	Hmt1-binding-site	TF_binding_site	980938	981188	.	.	.	Name=Hmt1%20Binding%20Site
chrIV	Hmt1-binding-site	TF_binding_site	83397	83647	.	.	.	Name=Hmt1%20Binding%20Site
chrIV	Hmt1-binding-site	TF_binding_site	325328	325578	.	.	.	Name=Hmt1%20Binding%20Site
chrIV	Hmt1-binding-site	TF_binding_site	1187859	1188109	.	.	.	Name=Hmt1%20Binding%20Site
chrIV	Hmt1-binding-site	TF_binding_site	348307	348557	.	.	.	Name=Hmt1%20Binding%20Site
chrIV	Hmt1-binding-site	TF_binding_site	669018	669268	.	.	.	Name=Hmt1%20Binding%20Site
chrIV	Hmt1-binding-site	TF_binding_site	1285115	1285365	.	.	.	Name=Hmt1%20Binding%20Site
chrIV	Hmt1-binding-site	TF_binding_site	1186648	1186898	.	.	.	Name=Hmt1%20Binding%20Site
chrIV	Hmt1-binding-site	TF_binding_site	221587	221837	.	.	.	Name=Hmt1%20Binding%20Site
chrIV	Hmt1-binding-site	TF_binding_site	327280	327530	.	.	.	Name=Hmt1%20Binding%20Site
chrIV	Hmt1-binding-site	TF_binding_site	913927	914177	.	.	.	Name=Hmt1%20Binding%20Site
chrIV	Hmt1-binding-site	TF_binding_site	108939	109189	.	.	.	Name=Hmt1%20Binding%20Site
chrIV	Hmt1-binding-site	TF_binding_site	934254	934504	.	.	.	Name=Hmt1%20Binding%20Site
chrIV	Hmt1-binding-site	TF_binding_site	474898	475148	.	.	.	Name=Hmt1%20Binding%20Site
chrIV	Hmt1-binding-site	TF_binding_site	1094274	1094524	.	.	.	Name=Hmt1%20Binding%20Site
chrIV	Hmt1-binding-site	TF_binding_site	534736	534986	.	.	.	Name=Hmt1%20Binding%20Site
chrIV	Hmt1-binding-site	TF_binding_site	1492712	1492962	.	.	.	Name=Hmt1%20Binding%20Site
chrIV	Hmt1-binding-site	TF_binding_site	1034784	1035034	.	.	.	Name=Hmt1%20Binding%20Site
chrIV	Hmt1-binding-site	TF_binding_site	605727	605977	.	.	.	Name=Hmt1%20Binding%20Site
chrIV	Hmt1-binding-site	TF_binding_site	854536	854786	.	.	.	Name=Hmt1%20Binding%20Site
chrIV	Hmt1-binding-site	TF_binding_site	1105591	1105841	.	.	.	Name=Hmt1%20Binding%20Site
chrIV	Hmt1-binding-site	TF_binding_site	435223	435473	.	.	.	Name=Hmt1%20Binding%20Site
chrIV	Hmt1-binding-site	TF_binding_site	970599	970849	.	.	.	Name=Hmt1%20Binding%20Site
chrIV	Hmt1-binding-site	TF_binding_site	1406404	1406654	.	.	.	Name=Hmt1%20Binding%20Site
chrIV	Hmt1-binding-site	TF_binding_site	426730	426980	.	.	.	Name=Hmt1%20Binding%20Site
chrIV	Hmt1-binding-site	TF_binding_site	530874	531124	.	.	.	Name=Hmt1%20Binding%20Site
chrIV	Hmt1-binding-site	TF_binding_site	1023225	1023475	.	.	.	Name=Hmt1%20Binding%20Site
chrIV	Hmt1-binding-site	TF_binding_site	1449915	1450165	.	.	.	Name=Hmt1%20Binding%20Site
chrIV	Hmt1-binding-site	TF_binding_site	519901	520151	.	.	.	Name=Hmt1%20Binding%20Site
chrIV	Hmt1-binding-site	TF_binding_site	1330568	1330818	.	.	.	Name=Hmt1%20Binding%20Site
chrIV	Hmt1-binding-site	TF_binding_site	520773	521023	.	.	.	Name=Hmt1%20Binding%20Site
chrIV	Hmt1-binding-site	TF_binding_site	1240765	1241015	.	.	.	Name=Hmt1%20Binding%20Site
chrIV	Hmt1-binding-site	TF_binding_site	687069	687319	.	.	.	Name=Hmt1%20Binding%20Site
chrIV	Hmt1-binding-site	TF_binding_site	756793	757043	.	.	.	Name=Hmt1%20Binding%20Site
chrIV	Hmt1-binding-site	TF_binding_site	317782	318032	.	.	.	Name=Hmt1%20Binding%20Site
chrIV	Hmt1-binding-site	TF_binding_site	979741	979991	.	.	.	Name=Hmt1%20Binding%20Site
chrIV	Hmt1-binding-site	TF_binding_site	1489008	1489258	.	.	.	Name=Hmt1%20Binding%20Site
chrIV	Hmt1-binding-site	TF_binding_site	1322656	1322906	.	.	.	Name=Hmt1%20Binding%20Site
chrIV	Hmt1-binding-site	TF_binding_site	1502705	1502955	.	.	.	Name=Hmt1%20Binding%20Site
chrIV	Hmt1-binding-site	TF_binding_site	332231	332481	.	.	.	Name=Hmt1%20Binding%20Site
chrIV	Hmt1-binding-site	TF_binding_site	802579	802829	.	.	.	Name=Hmt1%20Binding%20Site
chrIV	Hmt1-binding-site	TF_binding_site	1398903	1399153	.	.	.	Name=Hmt1%20Binding%20Site
chrIV	Hmt1-binding-site	TF_binding_site	845545	845795	.	.	.	Name=Hmt1%20Binding%20Site
chrIV	Hmt1-binding-site	TF_binding_site	308455	308705	.	.	.	Name=Hmt1%20Binding%20Site
chrIV	Hmt1-binding-site	TF_binding_site	825118	825368	.	.	.	Name=Hmt1%20Binding%20Site
chrIV	Hmt1-binding-site	TF_binding_site	453783	454033	.	.	.	Name=Hmt1%20Binding%20Site
chrIV	Hmt1-binding-site	TF_binding_site	1237103	1237353	.	.	.	Name=Hmt1%20Binding%20Site
chrIV	Hmt1-binding-site	TF_binding_site	1095287	1095537	.	.	.	Name=Hmt1%20Binding%20Site
chrIV	Hmt1-binding-site	TF_binding_site	737553	737803	.	.	.	Name=Hmt1%20Binding%20Site
chrIV	Hmt1-binding-site	TF_binding_site	491576	491826	.	.	.	Name=Hmt1%20Binding%20Site
chrIV	Hmt1-binding-site	TF_binding_site	1075722	1075972	.	.	.	Name=Hmt1%20Binding%20Site
chrIV	Hmt1-binding-site	TF_binding_site	1357680	1357930	.	.	.	Name=Hmt1%20Binding%20Site
chrIV	Hmt1-binding-site	TF_binding_site	169935	170185	.	.	.	Name=Hmt1%20Binding%20Site
chrIV	Hmt1-binding-site	TF_binding_site	852687	852937	.	.	.	Name=Hmt1%20Binding%20Site
chrIV	Hmt1-binding-site	TF_binding_site	1456562	1456812	.	.	.	Name=Hmt1%20Binding%20Site
chrIV	Hmt1-binding-site	TF_binding_site	1461702	1461952	.	.	.	Name=Hmt1%20Binding%20Site
chrIV	Hmt1-binding-site	TF_binding_site	622162	622412	.	.	.	Name=Hmt1%20Binding%20Site
chrIV	Hmt1-binding-site	TF_binding_site	473065	473315	.	.	.	Name=Hmt1%20Binding%20Site
chrIV	Hmt1-binding-site	TF_binding_site	470600	470850	.	.	.	Name=Hmt1%20Binding%20Site
chrIV	Hmt1-binding-site	TF_binding_site	1441357	1441607	.	.	.	Name=Hmt1%20Binding%20Site
chrIV	Hmt1-binding-site	TF_binding_site	1017870	1018120	.	.	.	Name=Hmt1%20Binding%20Site
chrIV	Hmt1-binding-site	TF_binding_site	541363	541613	.	.	.	Name=Hmt1%20Binding%20Site
chrIV	Hmt1-binding-site	TF_binding_site	1092134	1092384	.	.	.	Name=Hmt1%20Binding%20Site
chrIV	Hmt1-binding-site	TF_binding_site	587099	587349	.	.	.	Name=Hmt1%20Binding%20Site
chrIV	Hmt1-binding-site	TF_binding_site	15101	15351	.	.	.	Name=Hmt1%20Binding%20Site
chrIV	Hmt1-binding-site	TF_binding_site	869810	870060	.	.	.	Name=Hmt1%20Binding%20Site
chrIV	Hmt1-binding-site	TF_binding_site	1402703	1402953	.	.	.	Name=Hmt1%20Binding%20Site
chrIV	Hmt1-binding-site	TF_binding_site	1399841	1400091	.	.	.	Name=Hmt1%20Binding%20Site
chrIV	Hmt1-binding-site	TF_binding_site	1423121	1423371	.	.	.	Name=Hmt1%20Binding%20Site
chrIV	Hmt1-binding-site	TF_binding_site	1157037	1157287	.	.	.	Name=Hmt1%20Binding%20Site
chrIV	Hmt1-binding-site	TF_binding_site	785870	786120	.	.	.	Name=Hmt1%20Binding%20Site
chrIV	Hmt1-binding-site	TF_binding_site	952600	952850	.	.	.	Name=Hmt1%20Binding%20Site
chrIV	Hmt1-binding-site	TF_binding_site	555283	555533	.	.	.	Name=Hmt1%20Binding%20Site
chrIV	Hmt1-binding-site	TF_binding_site	718355	718605	.	.	.	Name=Hmt1%20Binding%20Site
chrIV	Hmt1-binding-site	TF_binding_site	130233	130483	.	.	.	Name=Hmt1%20Binding%20Site
chrIV	Hmt1-binding-site	TF_binding_site	1201072	1201322	.	.	.	Name=Hmt1%20Binding%20Site
chrIV	Hmt1-binding-site	TF_binding_site	318790	319040	.	.	.	Name=Hmt1%20Binding%20Site
chrIV	Hmt1-binding-site	TF_binding_site	359346	359596	.	.	.	Name=Hmt1%20Binding%20Site
chrIV	Hmt1-binding-site	TF_binding_site	974584	974834	.	.	.	Name=Hmt1%20Binding%20Site
chrIV	Hmt1-binding-site	TF_binding_site	1505649	1505899	.	.	.	Name=Hmt1%20Binding%20Site
chrIV	Hmt1-binding-site	TF_binding_site	660174	660424	.	.	.	Name=Hmt1%20Binding%20Site
chrIV	Hmt1-binding-site	TF_binding_site	449612	449862	.	.	.	Name=Hmt1%20Binding%20Site
chrIV	Hmt1-binding-site	TF_binding_site	72235	72485	.	.	.	Name=Hmt1%20Binding%20Site
chrIV	Hmt1-binding-site	TF_binding_site	608408	608658	.	.	.	Name=Hmt1%20Binding%20Site
chrIV	Hmt1-binding-site	TF_binding_site	339284	339534	.	.	.	Name=Hmt1%20Binding%20Site
chrIV	Hmt1-binding-site	TF_binding_site	845898	846148	.	.	.	Name=Hmt1%20Binding%20Site
chrIV	Hmt1-binding-site	TF_binding_site	1499512	1499762	.	.	.	Name=Hmt1%20Binding%20Site
chrIV	Hmt1-binding-site	TF_binding_site	1158009	1158259	.	.	.	Name=Hmt1%20Binding%20Site
chrIV	Hmt1-binding-site	TF_binding_site	4872	5122	.	.	.	Name=Hmt1%20Binding%20Site
chrIV	Hmt1-binding-site	TF_binding_site	306631	306881	.	.	.	Name=Hmt1%20Binding%20Site
chrIV	Hmt1-binding-site	TF_binding_site	323432	323682	.	.	.	Name=Hmt1%20Binding%20Site
chrIV	Hmt1-binding-site	TF_binding_site	657858	658108	.	.	.	Name=Hmt1%20Binding%20Site
chrIV	Hmt1-binding-site	TF_binding_site	1257015	1257265	.	.	.	Name=Hmt1%20Binding%20Site
chrIV	Hmt1-binding-site	TF_binding_site	225118	225368	.	.	.	Name=Hmt1%20Binding%20Site
chrIV	Hmt1-binding-site	TF_binding_site	217621	217871	.	.	.	Name=Hmt1%20Binding%20Site
chrIV	Hmt1-binding-site	TF_binding_site	963207	963457	.	.	.	Name=Hmt1%20Binding%20Site
chrIV	Hmt1-binding-site	TF_binding_site	422498	422748	.	.	.	Name=Hmt1%20Binding%20Site
chrIV	Hmt1-binding-site	TF_binding_site	242483	242733	.	.	.	Name=Hmt1%20Binding%20Site
chrIV	Hmt1-binding-site	TF_binding_site	1103623	1103873	.	.	.	Name=Hmt1%20Binding%20Site
chrIV	Hmt1-binding-site	TF_binding_site	583034	583284	.	.	.	Name=Hmt1%20Binding%20Site
chrIV	Hmt1-binding-site	TF_binding_site	488688	488938	.	.	.	Name=Hmt1%20Binding%20Site
chrIV	Hmt1-binding-site	TF_binding_site	1175660	1175910	.	.	.	Name=Hmt1%20Binding%20Site
chrIV	Hmt1-binding-site	TF_binding_site	958978	959228	.	.	.	Name=Hmt1%20Binding%20Site
chrIV	Hmt1-binding-site	TF_binding_site	1177474	1177724	.	.	.	Name=Hmt1%20Binding%20Site
chrIV	Hmt1-binding-site	TF_binding_site	626409	626659	.	.	.	Name=Hmt1%20Binding%20Site
chrIV	Hmt1-binding-site	TF_binding_site	651708	651958	.	.	.	Name=Hmt1%20Binding%20Site
chrIV	Hmt1-binding-site	TF_binding_site	629160	629410	.	.	.	Name=Hmt1%20Binding%20Site
chrIV	Hmt1-binding-site	TF_binding_site	961573	961823	.	.	.	Name=Hmt1%20Binding%20Site
chrIV	Hmt1-binding-site	TF_binding_site	27341	27591	.	.	.	Name=Hmt1%20Binding%20Site
chrIV	Hmt1-binding-site	TF_binding_site	309495	309745	.	.	.	Name=Hmt1%20Binding%20Site
chrIV	Hmt1-binding-site	TF_binding_site	1404427	1404677	.	.	.	Name=Hmt1%20Binding%20Site
chrIV	Hmt1-binding-site	TF_binding_site	1064316	1064566	.	.	.	Name=Hmt1%20Binding%20Site
chrIV	Hmt1-binding-site	TF_binding_site	1483546	1483796	.	.	.	Name=Hmt1%20Binding%20Site
chrIV	Hmt1-binding-site	TF_binding_site	1396783	1397033	.	.	.	Name=Hmt1%20Binding%20Site
chrIV	Hmt1-binding-site	TF_binding_site	1132927	1133177	.	.	.	Name=Hmt1%20Binding%20Site
chrIV	Hmt1-binding-site	TF_binding_site	1427068	1427318	.	.	.	Name=Hmt1%20Binding%20Site
chrIV	Hmt1-binding-site	TF_binding_site	53952	54202	.	.	.	Name=Hmt1%20Binding%20Site
chrX	Hmt1-binding-site	TF_binding_site	730199	730449	.	.	.	Name=Hmt1%20Binding%20Site
chrX	Hmt1-binding-site	TF_binding_site	121437	121687	.	.	.	Name=Hmt1%20Binding%20Site
chrX	Hmt1-binding-site	TF_binding_site	422188	422438	.	.	.	Name=Hmt1%20Binding%20Site
chrX	Hmt1-binding-site	TF_binding_site	424279	424529	.	.	.	Name=Hmt1%20Binding%20Site
chrX	Hmt1-binding-site	TF_binding_site	59021	59271	.	.	.	Name=Hmt1%20Binding%20Site
chrX	Hmt1-binding-site	TF_binding_site	45454	45704	.	.	.	Name=Hmt1%20Binding%20Site
chrX	Hmt1-binding-site	TF_binding_site	459148	459398	.	.	.	Name=Hmt1%20Binding%20Site
chrX	Hmt1-binding-site	TF_binding_site	542899	543149	.	.	.	Name=Hmt1%20Binding%20Site
chrX	Hmt1-binding-site	TF_binding_site	740370	740620	.	.	.	Name=Hmt1%20Binding%20Site
chrX	Hmt1-binding-site	TF_binding_site	204207	204457	.	.	.	Name=Hmt1%20Binding%20Site
chrX	Hmt1-binding-site	TF_binding_site	202267	202517	.	.	.	Name=Hmt1%20Binding%20Site
chrX	Hmt1-binding-site	TF_binding_site	73771	74021	.	.	.	Name=Hmt1%20Binding%20Site
chrX	Hmt1-binding-site	TF_binding_site	373099	373349	.	.	.	Name=Hmt1%20Binding%20Site
chrX	Hmt1-binding-site	TF_binding_site	531281	531531	.	.	.	Name=Hmt1%20Binding%20Site
chrX	Hmt1-binding-site	TF_binding_site	414663	414913	.	.	.	Name=Hmt1%20Binding%20Site
chrX	Hmt1-binding-site	TF_binding_site	156546	156796	.	.	.	Name=Hmt1%20Binding%20Site
chrX	Hmt1-binding-site	TF_binding_site	455027	455277	.	.	.	Name=Hmt1%20Binding%20Site
chrX	Hmt1-binding-site	TF_binding_site	390706	390956	.	.	.	Name=Hmt1%20Binding%20Site
chrX	Hmt1-binding-site	TF_binding_site	234000	234250	.	.	.	Name=Hmt1%20Binding%20Site
chrX	Hmt1-binding-site	TF_binding_site	619572	619822	.	.	.	Name=Hmt1%20Binding%20Site
chrX	Hmt1-binding-site	TF_binding_site	427136	427386	.	.	.	Name=Hmt1%20Binding%20Site
chrX	Hmt1-binding-site	TF_binding_site	198051	198301	.	.	.	Name=Hmt1%20Binding%20Site
chrX	Hmt1-binding-site	TF_binding_site	683747	683997	.	.	.	Name=Hmt1%20Binding%20Site
chrX	Hmt1-binding-site	TF_binding_site	203103	203353	.	.	.	Name=Hmt1%20Binding%20Site
chrX	Hmt1-binding-site	TF_binding_site	386959	387209	.	.	.	Name=Hmt1%20Binding%20Site
chrX	Hmt1-binding-site	TF_binding_site	416919	417169	.	.	.	Name=Hmt1%20Binding%20Site
chrX	Hmt1-binding-site	TF_binding_site	38940	39190	.	.	.	Name=Hmt1%20Binding%20Site
chrX	Hmt1-binding-site	TF_binding_site	226555	226805	.	.	.	Name=Hmt1%20Binding%20Site
chrX	Hmt1-binding-site	TF_binding_site	139290	139540	.	.	.	Name=Hmt1%20Binding%20Site
chrX	Hmt1-binding-site	TF_binding_site	435749	435999	.	.	.	Name=Hmt1%20Binding%20Site
chrX	Hmt1-binding-site	TF_binding_site	441243	441493	.	.	.	Name=Hmt1%20Binding%20Site
chrX	Hmt1-binding-site	TF_binding_site	529113	529363	.	.	.	Name=Hmt1%20Binding%20Site
chrX	Hmt1-binding-site	TF_binding_site	152614	152864	.	.	.	Name=Hmt1%20Binding%20Site
chrX	Hmt1-binding-site	TF_binding_site	386057	386307	.	.	.	Name=Hmt1%20Binding%20Site
chrX	Hmt1-binding-site	TF_binding_site	625794	626044	.	.	.	Name=Hmt1%20Binding%20Site
chrX	Hmt1-binding-site	TF_binding_site	643545	643795	.	.	.	Name=Hmt1%20Binding%20Site
chrX	Hmt1-binding-site	TF_binding_site	52900	53150	.	.	.	Name=Hmt1%20Binding%20Site
chrX	Hmt1-binding-site	TF_binding_site	523646	523896	.	.	.	Name=Hmt1%20Binding%20Site
chrX	Hmt1-binding-site	TF_binding_site	377598	377848	.	.	.	Name=Hmt1%20Binding%20Site
chrX	Hmt1-binding-site	TF_binding_site	396490	396740	.	.	.	Name=Hmt1%20Binding%20Site
chrX	Hmt1-binding-site	TF_binding_site	228284	228534	.	.	.	Name=Hmt1%20Binding%20Site
chrX	Hmt1-binding-site	TF_binding_site	201411	201661	.	.	.	Name=Hmt1%20Binding%20Site
chrX	Hmt1-binding-site	TF_binding_site	506025	506275	.	.	.	Name=Hmt1%20Binding%20Site
chrX	Hmt1-binding-site	TF_binding_site	197187	197437	.	.	.	Name=Hmt1%20Binding%20Site
chrX	Hmt1-binding-site	TF_binding_site	346548	346798	.	.	.	Name=Hmt1%20Binding%20Site
chrX	Hmt1-binding-site	TF_binding_site	666951	667201	.	.	.	Name=Hmt1%20Binding%20Site
chrX	Hmt1-binding-site	TF_binding_site	415839	416089	.	.	.	Name=Hmt1%20Binding%20Site
chrX	Hmt1-binding-site	TF_binding_site	91908	92158	.	.	.	Name=Hmt1%20Binding%20Site
chrX	Hmt1-binding-site	TF_binding_site	263228	263478	.	.	.	Name=Hmt1%20Binding%20Site
chrX	Hmt1-binding-site	TF_binding_site	131624	131874	.	.	.	Name=Hmt1%20Binding%20Site
chrX	Hmt1-binding-site	TF_binding_site	138010	138260	.	.	.	Name=Hmt1%20Binding%20Site
chrX	Hmt1-binding-site	TF_binding_site	228284	228534	.	.	.	Name=Hmt1%20Binding%20Site
chrX	Hmt1-binding-site	TF_binding_site	702606	702856	.	.	.	Name=Hmt1%20Binding%20Site
chrX	Hmt1-binding-site	TF_binding_site	176965	177215	.	.	.	Name=Hmt1%20Binding%20Site
chrX	Hmt1-binding-site	TF_binding_site	617428	617678	.	.	.	Name=Hmt1%20Binding%20Site
chrX	Hmt1-binding-site	TF_binding_site	588687	588937	.	.	.	Name=Hmt1%20Binding%20Site
chrX	Hmt1-binding-site	TF_binding_site	199027	199277	.	.	.	Name=Hmt1%20Binding%20Site
chrIX	Hmt1-binding-site	TF_binding_site	288431	288681	.	.	.	Name=Hmt1%20Binding%20Site
chrIX	Hmt1-binding-site	TF_binding_site	68690	68940	.	.	.	Name=Hmt1%20Binding%20Site
chrIX	Hmt1-binding-site	TF_binding_site	78802	79052	.	.	.	Name=Hmt1%20Binding%20Site
chrIX	Hmt1-binding-site	TF_binding_site	68690	68940	.	.	.	Name=Hmt1%20Binding%20Site
chrIX	Hmt1-binding-site	TF_binding_site	174928	175178	.	.	.	Name=Hmt1%20Binding%20Site
chrIX	Hmt1-binding-site	TF_binding_site	119609	119859	.	.	.	Name=Hmt1%20Binding%20Site
chrIX	Hmt1-binding-site	TF_binding_site	67103	67353	.	.	.	Name=Hmt1%20Binding%20Site
chrIX	Hmt1-binding-site	TF_binding_site	181141	181391	.	.	.	Name=Hmt1%20Binding%20Site
chrIX	Hmt1-binding-site	TF_binding_site	224655	224905	.	.	.	Name=Hmt1%20Binding%20Site
chrIX	Hmt1-binding-site	TF_binding_site	167620	167870	.	.	.	Name=Hmt1%20Binding%20Site
chrIX	Hmt1-binding-site	TF_binding_site	316796	317046	.	.	.	Name=Hmt1%20Binding%20Site
chrIX	Hmt1-binding-site	TF_binding_site	264520	264770	.	.	.	Name=Hmt1%20Binding%20Site
chrIX	Hmt1-binding-site	TF_binding_site	142435	142685	.	.	.	Name=Hmt1%20Binding%20Site
chrIX	Hmt1-binding-site	TF_binding_site	21315	21565	.	.	.	Name=Hmt1%20Binding%20Site
chrIX	Hmt1-binding-site	TF_binding_site	336488	336738	.	.	.	Name=Hmt1%20Binding%20Site
chrIX	Hmt1-binding-site	TF_binding_site	220079	220329	.	.	.	Name=Hmt1%20Binding%20Site
chrIX	Hmt1-binding-site	TF_binding_site	58718	58968	.	.	.	Name=Hmt1%20Binding%20Site
chrIX	Hmt1-binding-site	TF_binding_site	346821	347071	.	.	.	Name=Hmt1%20Binding%20Site
chrIX	Hmt1-binding-site	TF_binding_site	79786	80036	.	.	.	Name=Hmt1%20Binding%20Site
chrIX	Hmt1-binding-site	TF_binding_site	129576	129826	.	.	.	Name=Hmt1%20Binding%20Site
chrIX	Hmt1-binding-site	TF_binding_site	166014	166264	.	.	.	Name=Hmt1%20Binding%20Site
chrIX	Hmt1-binding-site	TF_binding_site	196760	197010	.	.	.	Name=Hmt1%20Binding%20Site
chrIX	Hmt1-binding-site	TF_binding_site	419237	419487	.	.	.	Name=Hmt1%20Binding%20Site
chrIX	Hmt1-binding-site	TF_binding_site	300781	301031	.	.	.	Name=Hmt1%20Binding%20Site
chrIX	Hmt1-binding-site	TF_binding_site	418357	418607	.	.	.	Name=Hmt1%20Binding%20Site
chrIX	Hmt1-binding-site	TF_binding_site	293790	294040	.	.	.	Name=Hmt1%20Binding%20Site
chrIX	Hmt1-binding-site	TF_binding_site	74038	74288	.	.	.	Name=Hmt1%20Binding%20Site
chrIX	Hmt1-binding-site	TF_binding_site	153949	154199	.	.	.	Name=Hmt1%20Binding%20Site
chrIX	Hmt1-binding-site	TF_binding_site	364741	364991	.	.	.	Name=Hmt1%20Binding%20Site
chrIX	Hmt1-binding-site	TF_binding_site	393846	394096	.	.	.	Name=Hmt1%20Binding%20Site
chrIX	Hmt1-binding-site	TF_binding_site	229143	229393	.	.	.	Name=Hmt1%20Binding%20Site
chrIX	Hmt1-binding-site	TF_binding_site	45202	45452	.	.	.	Name=Hmt1%20Binding%20Site
chrIX	Hmt1-binding-site	TF_binding_site	325732	325982	.	.	.	Name=Hmt1%20Binding%20Site
chrIII	Hmt1-binding-site	TF_binding_site	30124	30374	.	.	.	Name=Hmt1%20Binding%20Site
chrIII	Hmt1-binding-site	TF_binding_site	199811	200061	.	.	.	Name=Hmt1%20Binding%20Site
chrIII	Hmt1-binding-site	TF_binding_site	155559	155809	.	.	.	Name=Hmt1%20Binding%20Site
chrIII	Hmt1-binding-site	TF_binding_site	152175	152425	.	.	.	Name=Hmt1%20Binding%20Site
chrIII	Hmt1-binding-site	TF_binding_site	177893	178143	.	.	.	Name=Hmt1%20Binding%20Site
chrIII	Hmt1-binding-site	TF_binding_site	285962	286212	.	.	.	Name=Hmt1%20Binding%20Site
chrIII	Hmt1-binding-site	TF_binding_site	14544	14794	.	.	.	Name=Hmt1%20Binding%20Site
chrIII	Hmt1-binding-site	TF_binding_site	162439	162689	.	.	.	Name=Hmt1%20Binding%20Site
chrIII	Hmt1-binding-site	TF_binding_site	151479	151729	.	.	.	Name=Hmt1%20Binding%20Site
chrIII	Hmt1-binding-site	TF_binding_site	92527	92777	.	.	.	Name=Hmt1%20Binding%20Site
chrIII	Hmt1-binding-site	TF_binding_site	115461	115711	.	.	.	Name=Hmt1%20Binding%20Site
chrIII	Hmt1-binding-site	TF_binding_site	180096	180346	.	.	.	Name=Hmt1%20Binding%20Site
chrIII	Hmt1-binding-site	TF_binding_site	201897	202147	.	.	.	Name=Hmt1%20Binding%20Site
chrIII	Hmt1-binding-site	TF_binding_site	290727	290977	.	.	.	Name=Hmt1%20Binding%20Site
chrIII	Hmt1-binding-site	TF_binding_site	284661	284911	.	.	.	Name=Hmt1%20Binding%20Site
chrIII	Hmt1-binding-site	TF_binding_site	256097	256347	.	.	.	Name=Hmt1%20Binding%20Site
chrIII	Hmt1-binding-site	TF_binding_site	293992	294242	.	.	.	Name=Hmt1%20Binding%20Site
chrIII	Hmt1-binding-site	TF_binding_site	227808	228058	.	.	.	Name=Hmt1%20Binding%20Site
chrIII	Hmt1-binding-site	TF_binding_site	219327	219577	.	.	.	Name=Hmt1%20Binding%20Site
chrIII	Hmt1-binding-site	TF_binding_site	110922	111172	.	.	.	Name=Hmt1%20Binding%20Site
chrIII	Hmt1-binding-site	TF_binding_site	296532	296782	.	.	.	Name=Hmt1%20Binding%20Site
chrIII	Hmt1-binding-site	TF_binding_site	291716	291966	.	.	.	Name=Hmt1%20Binding%20Site
chrIII	Hmt1-binding-site	TF_binding_site	12672	12922	.	.	.	Name=Hmt1%20Binding%20Site
chrXV	Hmt1-binding-site	TF_binding_site	630488	630738	.	.	.	Name=Hmt1%20Binding%20Site
chrXV	Hmt1-binding-site	TF_binding_site	729453	729703	.	.	.	Name=Hmt1%20Binding%20Site
chrXV	Hmt1-binding-site	TF_binding_site	385844	386094	.	.	.	Name=Hmt1%20Binding%20Site
chrXV	Hmt1-binding-site	TF_binding_site	1028658	1028908	.	.	.	Name=Hmt1%20Binding%20Site
chrXV	Hmt1-binding-site	TF_binding_site	86909	87159	.	.	.	Name=Hmt1%20Binding%20Site
chrXV	Hmt1-binding-site	TF_binding_site	665211	665461	.	.	.	Name=Hmt1%20Binding%20Site
chrXV	Hmt1-binding-site	TF_binding_site	93901	94151	.	.	.	Name=Hmt1%20Binding%20Site
chrXV	Hmt1-binding-site	TF_binding_site	33630	33880	.	.	.	Name=Hmt1%20Binding%20Site
chrXV	Hmt1-binding-site	TF_binding_site	608215	608465	.	.	.	Name=Hmt1%20Binding%20Site
chrXV	Hmt1-binding-site	TF_binding_site	779982	780232	.	.	.	Name=Hmt1%20Binding%20Site
chrXV	Hmt1-binding-site	TF_binding_site	51197	51447	.	.	.	Name=Hmt1%20Binding%20Site
chrXV	Hmt1-binding-site	TF_binding_site	1066275	1066525	.	.	.	Name=Hmt1%20Binding%20Site
chrXV	Hmt1-binding-site	TF_binding_site	475037	475287	.	.	.	Name=Hmt1%20Binding%20Site
chrXV	Hmt1-binding-site	TF_binding_site	775449	775699	.	.	.	Name=Hmt1%20Binding%20Site
chrXV	Hmt1-binding-site	TF_binding_site	387690	387940	.	.	.	Name=Hmt1%20Binding%20Site
chrXV	Hmt1-binding-site	TF_binding_site	260775	261025	.	.	.	Name=Hmt1%20Binding%20Site
chrXV	Hmt1-binding-site	TF_binding_site	27064	27314	.	.	.	Name=Hmt1%20Binding%20Site
chrXV	Hmt1-binding-site	TF_binding_site	842667	842917	.	.	.	Name=Hmt1%20Binding%20Site
chrXV	Hmt1-binding-site	TF_binding_site	340565	340815	.	.	.	Name=Hmt1%20Binding%20Site
chrXV	Hmt1-binding-site	TF_binding_site	647244	647494	.	.	.	Name=Hmt1%20Binding%20Site
chrXV	Hmt1-binding-site	TF_binding_site	856980	857230	.	.	.	Name=Hmt1%20Binding%20Site
chrXV	Hmt1-binding-site	TF_binding_site	281892	282142	.	.	.	Name=Hmt1%20Binding%20Site
chrXV	Hmt1-binding-site	TF_binding_site	451581	451831	.	.	.	Name=Hmt1%20Binding%20Site
chrXV	Hmt1-binding-site	TF_binding_site	994838	995088	.	.	.	Name=Hmt1%20Binding%20Site
chrXV	Hmt1-binding-site	TF_binding_site	640373	640623	.	.	.	Name=Hmt1%20Binding%20Site
chrXV	Hmt1-binding-site	TF_binding_site	526606	526856	.	.	.	Name=Hmt1%20Binding%20Site
chrXV	Hmt1-binding-site	TF_binding_site	412791	413041	.	.	.	Name=Hmt1%20Binding%20Site
chrXV	Hmt1-binding-site	TF_binding_site	830610	830860	.	.	.	Name=Hmt1%20Binding%20Site
chrXV	Hmt1-binding-site	TF_binding_site	673337	673587	.	.	.	Name=Hmt1%20Binding%20Site
chrXV	Hmt1-binding-site	TF_binding_site	178886	179136	.	.	.	Name=Hmt1%20Binding%20Site
chrXV	Hmt1-binding-site	TF_binding_site	1034830	1035080	.	.	.	Name=Hmt1%20Binding%20Site
chrXV	Hmt1-binding-site	TF_binding_site	867684	867934	.	.	.	Name=Hmt1%20Binding%20Site
chrXV	Hmt1-binding-site	TF_binding_site	45383	45633	.	.	.	Name=Hmt1%20Binding%20Site
chrXV	Hmt1-binding-site	TF_binding_site	252717	252967	.	.	.	Name=Hmt1%20Binding%20Site
chrXV	Hmt1-binding-site	TF_binding_site	739811	740061	.	.	.	Name=Hmt1%20Binding%20Site
chrXV	Hmt1-binding-site	TF_binding_site	1014851	1015101	.	.	.	Name=Hmt1%20Binding%20Site
chrXV	Hmt1-binding-site	TF_binding_site	226599	226849	.	.	.	Name=Hmt1%20Binding%20Site
chrXV	Hmt1-binding-site	TF_binding_site	500818	501068	.	.	.	Name=Hmt1%20Binding%20Site
chrXV	Hmt1-binding-site	TF_binding_site	876815	877065	.	.	.	Name=Hmt1%20Binding%20Site
chrXV	Hmt1-binding-site	TF_binding_site	663808	664058	.	.	.	Name=Hmt1%20Binding%20Site
chrXV	Hmt1-binding-site	TF_binding_site	571480	571730	.	.	.	Name=Hmt1%20Binding%20Site
chrXV	Hmt1-binding-site	TF_binding_site	360209	360459	.	.	.	Name=Hmt1%20Binding%20Site
chrXV	Hmt1-binding-site	TF_binding_site	889433	889683	.	.	.	Name=Hmt1%20Binding%20Site
chrXV	Hmt1-binding-site	TF_binding_site	807860	808110	.	.	.	Name=Hmt1%20Binding%20Site
chrXV	Hmt1-binding-site	TF_binding_site	122592	122842	.	.	.	Name=Hmt1%20Binding%20Site
chrXV	Hmt1-binding-site	TF_binding_site	538282	538532	.	.	.	Name=Hmt1%20Binding%20Site
chrXV	Hmt1-binding-site	TF_binding_site	373689	373939	.	.	.	Name=Hmt1%20Binding%20Site
chrXV	Hmt1-binding-site	TF_binding_site	874444	874694	.	.	.	Name=Hmt1%20Binding%20Site
chrXV	Hmt1-binding-site	TF_binding_site	469024	469274	.	.	.	Name=Hmt1%20Binding%20Site
chrXV	Hmt1-binding-site	TF_binding_site	583911	584161	.	.	.	Name=Hmt1%20Binding%20Site
chrXV	Hmt1-binding-site	TF_binding_site	1027864	1028114	.	.	.	Name=Hmt1%20Binding%20Site
chrXV	Hmt1-binding-site	TF_binding_site	815977	816227	.	.	.	Name=Hmt1%20Binding%20Site
chrXV	Hmt1-binding-site	TF_binding_site	470272	470522	.	.	.	Name=Hmt1%20Binding%20Site
chrXV	Hmt1-binding-site	TF_binding_site	850951	851201	.	.	.	Name=Hmt1%20Binding%20Site
chrXV	Hmt1-binding-site	TF_binding_site	167091	167341	.	.	.	Name=Hmt1%20Binding%20Site
chrXV	Hmt1-binding-site	TF_binding_site	367141	367391	.	.	.	Name=Hmt1%20Binding%20Site
chrXV	Hmt1-binding-site	TF_binding_site	984603	984853	.	.	.	Name=Hmt1%20Binding%20Site
chrXV	Hmt1-binding-site	TF_binding_site	759298	759548	.	.	.	Name=Hmt1%20Binding%20Site
chrXV	Hmt1-binding-site	TF_binding_site	354148	354398	.	.	.	Name=Hmt1%20Binding%20Site
chrXV	Hmt1-binding-site	TF_binding_site	300991	301241	.	.	.	Name=Hmt1%20Binding%20Site
chrXV	Hmt1-binding-site	TF_binding_site	113626	113876	.	.	.	Name=Hmt1%20Binding%20Site
chrXV	Hmt1-binding-site	TF_binding_site	101108	101358	.	.	.	Name=Hmt1%20Binding%20Site
chrXV	Hmt1-binding-site	TF_binding_site	800231	800481	.	.	.	Name=Hmt1%20Binding%20Site
chrXV	Hmt1-binding-site	TF_binding_site	773993	774243	.	.	.	Name=Hmt1%20Binding%20Site
chrXV	Hmt1-binding-site	TF_binding_site	437127	437377	.	.	.	Name=Hmt1%20Binding%20Site
chrXV	Hmt1-binding-site	TF_binding_site	36245	36495	.	.	.	Name=Hmt1%20Binding%20Site
chrXV	Hmt1-binding-site	TF_binding_site	98108	98358	.	.	.	Name=Hmt1%20Binding%20Site
chrXV	Hmt1-binding-site	TF_binding_site	326246	326496	.	.	.	Name=Hmt1%20Binding%20Site
chrXV	Hmt1-binding-site	TF_binding_site	110906	111156	.	.	.	Name=Hmt1%20Binding%20Site
chrXV	Hmt1-binding-site	TF_binding_site	791428	791678	.	.	.	Name=Hmt1%20Binding%20Site
chrXV	Hmt1-binding-site	TF_binding_site	981147	981397	.	.	.	Name=Hmt1%20Binding%20Site
chrXV	Hmt1-binding-site	TF_binding_site	714073	714323	.	.	.	Name=Hmt1%20Binding%20Site
chrXV	Hmt1-binding-site	TF_binding_site	621466	621716	.	.	.	Name=Hmt1%20Binding%20Site
chrXV	Hmt1-binding-site	TF_binding_site	566374	566624	.	.	.	Name=Hmt1%20Binding%20Site
chrXV	Hmt1-binding-site	TF_binding_site	18395	18645	.	.	.	Name=Hmt1%20Binding%20Site
chrXV	Hmt1-binding-site	TF_binding_site	900893	901143	.	.	.	Name=Hmt1%20Binding%20Site
chrXV	Hmt1-binding-site	TF_binding_site	609647	609897	.	.	.	Name=Hmt1%20Binding%20Site
chrXV	Hmt1-binding-site	TF_binding_site	705127	705377	.	.	.	Name=Hmt1%20Binding%20Site
chrXV	Hmt1-binding-site	TF_binding_site	746317	746567	.	.	.	Name=Hmt1%20Binding%20Site
chrXV	Hmt1-binding-site	TF_binding_site	839268	839518	.	.	.	Name=Hmt1%20Binding%20Site
chrXV	Hmt1-binding-site	TF_binding_site	22198	22448	.	.	.	Name=Hmt1%20Binding%20Site
chrXV	Hmt1-binding-site	TF_binding_site	1057811	1058061	.	.	.	Name=Hmt1%20Binding%20Site
chrXV	Hmt1-binding-site	TF_binding_site	348171	348421	.	.	.	Name=Hmt1%20Binding%20Site
chrXV	Hmt1-binding-site	TF_binding_site	918311	918561	.	.	.	Name=Hmt1%20Binding%20Site
chrXV	Hmt1-binding-site	TF_binding_site	888002	888252	.	.	.	Name=Hmt1%20Binding%20Site
chrXV	Hmt1-binding-site	TF_binding_site	498640	498890	.	.	.	Name=Hmt1%20Binding%20Site
chrXV	Hmt1-binding-site	TF_binding_site	1054284	1054534	.	.	.	Name=Hmt1%20Binding%20Site
chrXV	Hmt1-binding-site	TF_binding_site	80387	80637	.	.	.	Name=Hmt1%20Binding%20Site
chrXV	Hmt1-binding-site	TF_binding_site	274616	274866	.	.	.	Name=Hmt1%20Binding%20Site
chrXV	Hmt1-binding-site	TF_binding_site	632788	633038	.	.	.	Name=Hmt1%20Binding%20Site
chrXV	Hmt1-binding-site	TF_binding_site	738725	738975	.	.	.	Name=Hmt1%20Binding%20Site
chrXV	Hmt1-binding-site	TF_binding_site	92541	92791	.	.	.	Name=Hmt1%20Binding%20Site
chrXV	Hmt1-binding-site	TF_binding_site	261980	262230	.	.	.	Name=Hmt1%20Binding%20Site
chrXV	Hmt1-binding-site	TF_binding_site	247499	247749	.	.	.	Name=Hmt1%20Binding%20Site
chrXV	Hmt1-binding-site	TF_binding_site	506030	506280	.	.	.	Name=Hmt1%20Binding%20Site
chrXV	Hmt1-binding-site	TF_binding_site	734601	734851	.	.	.	Name=Hmt1%20Binding%20Site
chrXV	Hmt1-binding-site	TF_binding_site	912998	913248	.	.	.	Name=Hmt1%20Binding%20Site
chrXV	Hmt1-binding-site	TF_binding_site	487289	487539	.	.	.	Name=Hmt1%20Binding%20Site
chrXV	Hmt1-binding-site	TF_binding_site	1197	1447	.	.	.	Name=Hmt1%20Binding%20Site
chrXV	Hmt1-binding-site	TF_binding_site	432594	432844	.	.	.	Name=Hmt1%20Binding%20Site
chrXV	Hmt1-binding-site	TF_binding_site	594387	594637	.	.	.	Name=Hmt1%20Binding%20Site
chrXV	Hmt1-binding-site	TF_binding_site	464128	464378	.	.	.	Name=Hmt1%20Binding%20Site
chrXV	Hmt1-binding-site	TF_binding_site	923245	923495	.	.	.	Name=Hmt1%20Binding%20Site
chrVI	Hmt1-binding-site	TF_binding_site	64753	65003	.	.	.	Name=Hmt1%20Binding%20Site
chrVI	Hmt1-binding-site	TF_binding_site	144489	144739	.	.	.	Name=Hmt1%20Binding%20Site
chrVI	Hmt1-binding-site	TF_binding_site	205186	205436	.	.	.	Name=Hmt1%20Binding%20Site
chrVI	Hmt1-binding-site	TF_binding_site	84202	84452	.	.	.	Name=Hmt1%20Binding%20Site
chrVI	Hmt1-binding-site	TF_binding_site	121849	122099	.	.	.	Name=Hmt1%20Binding%20Site
chrVI	Hmt1-binding-site	TF_binding_site	191552	191802	.	.	.	Name=Hmt1%20Binding%20Site
chrVI	Hmt1-binding-site	TF_binding_site	25401	25651	.	.	.	Name=Hmt1%20Binding%20Site
chrVI	Hmt1-binding-site	TF_binding_site	237915	238165	.	.	.	Name=Hmt1%20Binding%20Site
chrVI	Hmt1-binding-site	TF_binding_site	32521	32771	.	.	.	Name=Hmt1%20Binding%20Site
chrVI	Hmt1-binding-site	TF_binding_site	137316	137566	.	.	.	Name=Hmt1%20Binding%20Site
chrVI	Hmt1-binding-site	TF_binding_site	101195	101445	.	.	.	Name=Hmt1%20Binding%20Site
chrVI	Hmt1-binding-site	TF_binding_site	157894	158144	.	.	.	Name=Hmt1%20Binding%20Site
chrVI	Hmt1-binding-site	TF_binding_site	261928	262178	.	.	.	Name=Hmt1%20Binding%20Site
chrVI	Hmt1-binding-site	TF_binding_site	162046	162296	.	.	.	Name=Hmt1%20Binding%20Site
chrVI	Hmt1-binding-site	TF_binding_site	142890	143140	.	.	.	Name=Hmt1%20Binding%20Site
chrVI	Hmt1-binding-site	TF_binding_site	167338	167588	.	.	.	Name=Hmt1%20Binding%20Site
chrVI	Hmt1-binding-site	TF_binding_site	54519	54769	.	.	.	Name=Hmt1%20Binding%20Site
chrVI	Hmt1-binding-site	TF_binding_site	152312	152562	.	.	.	Name=Hmt1%20Binding%20Site
chrVI	Hmt1-binding-site	TF_binding_site	87349	87599	.	.	.	Name=Hmt1%20Binding%20Site
chrVI	Hmt1-binding-site	TF_binding_site	210564	210814	.	.	.	Name=Hmt1%20Binding%20Site
chrVI	Hmt1-binding-site	TF_binding_site	188472	188722	.	.	.	Name=Hmt1%20Binding%20Site
chrVI	Hmt1-binding-site	TF_binding_site	230762	231012	.	.	.	Name=Hmt1%20Binding%20Site
chrVI	Hmt1-binding-site	TF_binding_site	149480	149730	.	.	.	Name=Hmt1%20Binding%20Site
chrVI	Hmt1-binding-site	TF_binding_site	111166	111416	.	.	.	Name=Hmt1%20Binding%20Site
chrVI	Hmt1-binding-site	TF_binding_site	226630	226880	.	.	.	Name=Hmt1%20Binding%20Site
chrVI	Hmt1-binding-site	TF_binding_site	265392	265642	.	.	.	Name=Hmt1%20Binding%20Site
chrVI	Hmt1-binding-site	TF_binding_site	150408	150658	.	.	.	Name=Hmt1%20Binding%20Site
chrXII	Hmt1-binding-site	TF_binding_site	545745	545995	.	.	.	Name=Hmt1%20Binding%20Site
chrXII	Hmt1-binding-site	TF_binding_site	686310	686560	.	.	.	Name=Hmt1%20Binding%20Site
chrXII	Hmt1-binding-site	TF_binding_site	437161	437411	.	.	.	Name=Hmt1%20Binding%20Site
chrXII	Hmt1-binding-site	TF_binding_site	592485	592735	.	.	.	Name=Hmt1%20Binding%20Site
chrXII	Hmt1-binding-site	TF_binding_site	925368	925618	.	.	.	Name=Hmt1%20Binding%20Site
chrXII	Hmt1-binding-site	TF_binding_site	712794	713044	.	.	.	Name=Hmt1%20Binding%20Site
chrXII	Hmt1-binding-site	TF_binding_site	805534	805784	.	.	.	Name=Hmt1%20Binding%20Site
chrXII	Hmt1-binding-site	TF_binding_site	373244	373494	.	.	.	Name=Hmt1%20Binding%20Site
chrXII	Hmt1-binding-site	TF_binding_site	657681	657931	.	.	.	Name=Hmt1%20Binding%20Site
chrXII	Hmt1-binding-site	TF_binding_site	1055216	1055466	.	.	.	Name=Hmt1%20Binding%20Site
chrXII	Hmt1-binding-site	TF_binding_site	807092	807342	.	.	.	Name=Hmt1%20Binding%20Site
chrXII	Hmt1-binding-site	TF_binding_site	857871	858121	.	.	.	Name=Hmt1%20Binding%20Site
chrXII	Hmt1-binding-site	TF_binding_site	963085	963335	.	.	.	Name=Hmt1%20Binding%20Site
chrXII	Hmt1-binding-site	TF_binding_site	335999	336249	.	.	.	Name=Hmt1%20Binding%20Site
chrXII	Hmt1-binding-site	TF_binding_site	750020	750270	.	.	.	Name=Hmt1%20Binding%20Site
chrXII	Hmt1-binding-site	TF_binding_site	819452	819702	.	.	.	Name=Hmt1%20Binding%20Site
chrXII	Hmt1-binding-site	TF_binding_site	348363	348613	.	.	.	Name=Hmt1%20Binding%20Site
chrXII	Hmt1-binding-site	TF_binding_site	32493	32743	.	.	.	Name=Hmt1%20Binding%20Site
chrXII	Hmt1-binding-site	TF_binding_site	976768	977018	.	.	.	Name=Hmt1%20Binding%20Site
chrXII	Hmt1-binding-site	TF_binding_site	297048	297298	.	.	.	Name=Hmt1%20Binding%20Site
chrXII	Hmt1-binding-site	TF_binding_site	852538	852788	.	.	.	Name=Hmt1%20Binding%20Site
chrXII	Hmt1-binding-site	TF_binding_site	977252	977502	.	.	.	Name=Hmt1%20Binding%20Site
chrXII	Hmt1-binding-site	TF_binding_site	655441	655691	.	.	.	Name=Hmt1%20Binding%20Site
chrXII	Hmt1-binding-site	TF_binding_site	856085	856335	.	.	.	Name=Hmt1%20Binding%20Site
chrXII	Hmt1-binding-site	TF_binding_site	899165	899415	.	.	.	Name=Hmt1%20Binding%20Site
chrXII	Hmt1-binding-site	TF_binding_site	975060	975310	.	.	.	Name=Hmt1%20Binding%20Site
chrXII	Hmt1-binding-site	TF_binding_site	687678	687928	.	.	.	Name=Hmt1%20Binding%20Site
chrXII	Hmt1-binding-site	TF_binding_site	691339	691589	.	.	.	Name=Hmt1%20Binding%20Site
chrXII	Hmt1-binding-site	TF_binding_site	796842	797092	.	.	.	Name=Hmt1%20Binding%20Site
chrXII	Hmt1-binding-site	TF_binding_site	543515	543765	.	.	.	Name=Hmt1%20Binding%20Site
chrXII	Hmt1-binding-site	TF_binding_site	755252	755502	.	.	.	Name=Hmt1%20Binding%20Site
chrXII	Hmt1-binding-site	TF_binding_site	731398	731648	.	.	.	Name=Hmt1%20Binding%20Site
chrXII	Hmt1-binding-site	TF_binding_site	128735	128985	.	.	.	Name=Hmt1%20Binding%20Site
chrXII	Hmt1-binding-site	TF_binding_site	74055	74305	.	.	.	Name=Hmt1%20Binding%20Site
chrXII	Hmt1-binding-site	TF_binding_site	673504	673754	.	.	.	Name=Hmt1%20Binding%20Site
chrXII	Hmt1-binding-site	TF_binding_site	436190	436440	.	.	.	Name=Hmt1%20Binding%20Site
chrXII	Hmt1-binding-site	TF_binding_site	199291	199541	.	.	.	Name=Hmt1%20Binding%20Site
chrXII	Hmt1-binding-site	TF_binding_site	188377	188627	.	.	.	Name=Hmt1%20Binding%20Site
chrXII	Hmt1-binding-site	TF_binding_site	242478	242728	.	.	.	Name=Hmt1%20Binding%20Site
chrXII	Hmt1-binding-site	TF_binding_site	875401	875651	.	.	.	Name=Hmt1%20Binding%20Site
chrXII	Hmt1-binding-site	TF_binding_site	591714	591964	.	.	.	Name=Hmt1%20Binding%20Site
chrXII	Hmt1-binding-site	TF_binding_site	615637	615887	.	.	.	Name=Hmt1%20Binding%20Site
chrXII	Hmt1-binding-site	TF_binding_site	263179	263429	.	.	.	Name=Hmt1%20Binding%20Site
chrXII	Hmt1-binding-site	TF_binding_site	846778	847028	.	.	.	Name=Hmt1%20Binding%20Site
chrXII	Hmt1-binding-site	TF_binding_site	282708	282958	.	.	.	Name=Hmt1%20Binding%20Site
chrXII	Hmt1-binding-site	TF_binding_site	74950	75200	.	.	.	Name=Hmt1%20Binding%20Site
chrXII	Hmt1-binding-site	TF_binding_site	241354	241604	.	.	.	Name=Hmt1%20Binding%20Site
chrXII	Hmt1-binding-site	TF_binding_site	638449	638699	.	.	.	Name=Hmt1%20Binding%20Site
chrXII	Hmt1-binding-site	TF_binding_site	397509	397759	.	.	.	Name=Hmt1%20Binding%20Site
chrXII	Hmt1-binding-site	TF_binding_site	808180	808430	.	.	.	Name=Hmt1%20Binding%20Site
chrXII	Hmt1-binding-site	TF_binding_site	672630	672880	.	.	.	Name=Hmt1%20Binding%20Site
chrXII	Hmt1-binding-site	TF_binding_site	198456	198706	.	.	.	Name=Hmt1%20Binding%20Site
chrXII	Hmt1-binding-site	TF_binding_site	276056	276306	.	.	.	Name=Hmt1%20Binding%20Site
chrXII	Hmt1-binding-site	TF_binding_site	385606	385856	.	.	.	Name=Hmt1%20Binding%20Site
chrXII	Hmt1-binding-site	TF_binding_site	496774	497024	.	.	.	Name=Hmt1%20Binding%20Site
chrXII	Hmt1-binding-site	TF_binding_site	427109	427359	.	.	.	Name=Hmt1%20Binding%20Site
chrXII	Hmt1-binding-site	TF_binding_site	682347	682597	.	.	.	Name=Hmt1%20Binding%20Site
chrXII	Hmt1-binding-site	TF_binding_site	47154	47404	.	.	.	Name=Hmt1%20Binding%20Site
chrXII	Hmt1-binding-site	TF_binding_site	192055	192305	.	.	.	Name=Hmt1%20Binding%20Site
chrXII	Hmt1-binding-site	TF_binding_site	1051674	1051924	.	.	.	Name=Hmt1%20Binding%20Site
chrXII	Hmt1-binding-site	TF_binding_site	363539	363789	.	.	.	Name=Hmt1%20Binding%20Site
chrXII	Hmt1-binding-site	TF_binding_site	1052330	1052580	.	.	.	Name=Hmt1%20Binding%20Site
chrXII	Hmt1-binding-site	TF_binding_site	167707	167957	.	.	.	Name=Hmt1%20Binding%20Site
chrXII	Hmt1-binding-site	TF_binding_site	676094	676344	.	.	.	Name=Hmt1%20Binding%20Site
chrXII	Hmt1-binding-site	TF_binding_site	628324	628574	.	.	.	Name=Hmt1%20Binding%20Site
chrXII	Hmt1-binding-site	TF_binding_site	140161	140411	.	.	.	Name=Hmt1%20Binding%20Site
chrXII	Hmt1-binding-site	TF_binding_site	208860	209110	.	.	.	Name=Hmt1%20Binding%20Site
chrXII	Hmt1-binding-site	TF_binding_site	605246	605496	.	.	.	Name=Hmt1%20Binding%20Site
chrXII	Hmt1-binding-site	TF_binding_site	937067	937317	.	.	.	Name=Hmt1%20Binding%20Site
chrXII	Hmt1-binding-site	TF_binding_site	767693	767943	.	.	.	Name=Hmt1%20Binding%20Site
chrXII	Hmt1-binding-site	TF_binding_site	80713	80963	.	.	.	Name=Hmt1%20Binding%20Site
chrXII	Hmt1-binding-site	TF_binding_site	45755	46005	.	.	.	Name=Hmt1%20Binding%20Site
chrXII	Hmt1-binding-site	TF_binding_site	265535	265785	.	.	.	Name=Hmt1%20Binding%20Site
chrXII	Hmt1-binding-site	TF_binding_site	967954	968204	.	.	.	Name=Hmt1%20Binding%20Site
chrXII	Hmt1-binding-site	TF_binding_site	928338	928588	.	.	.	Name=Hmt1%20Binding%20Site
chrXII	Hmt1-binding-site	TF_binding_site	1043214	1043464	.	.	.	Name=Hmt1%20Binding%20Site
chrXII	Hmt1-binding-site	TF_binding_site	951056	951306	.	.	.	Name=Hmt1%20Binding%20Site
chrXII	Hmt1-binding-site	TF_binding_site	790327	790577	.	.	.	Name=Hmt1%20Binding%20Site
chrXII	Hmt1-binding-site	TF_binding_site	766208	766458	.	.	.	Name=Hmt1%20Binding%20Site
chrXII	Hmt1-binding-site	TF_binding_site	534872	535122	.	.	.	Name=Hmt1%20Binding%20Site
chrXII	Hmt1-binding-site	TF_binding_site	992937	993187	.	.	.	Name=Hmt1%20Binding%20Site
chrXII	Hmt1-binding-site	TF_binding_site	116826	117076	.	.	.	Name=Hmt1%20Binding%20Site
chrXII	Hmt1-binding-site	TF_binding_site	400421	400671	.	.	.	Name=Hmt1%20Binding%20Site
chrXII	Hmt1-binding-site	TF_binding_site	91658	91908	.	.	.	Name=Hmt1%20Binding%20Site
chrXII	Hmt1-binding-site	TF_binding_site	837914	838164	.	.	.	Name=Hmt1%20Binding%20Site
chrXII	Hmt1-binding-site	TF_binding_site	584631	584881	.	.	.	Name=Hmt1%20Binding%20Site
chrXII	Hmt1-binding-site	TF_binding_site	964941	965191	.	.	.	Name=Hmt1%20Binding%20Site
chrXII	Hmt1-binding-site	TF_binding_site	1045257	1045507	.	.	.	Name=Hmt1%20Binding%20Site
chrXII	Hmt1-binding-site	TF_binding_site	466665	466915	.	.	.	Name=Hmt1%20Binding%20Site
chrXII	Hmt1-binding-site	TF_binding_site	678918	679168	.	.	.	Name=Hmt1%20Binding%20Site
chrXII	Hmt1-binding-site	TF_binding_site	1058247	1058497	.	.	.	Name=Hmt1%20Binding%20Site
chrXII	Hmt1-binding-site	TF_binding_site	156899	157149	.	.	.	Name=Hmt1%20Binding%20Site
chrXII	Hmt1-binding-site	TF_binding_site	448690	448940	.	.	.	Name=Hmt1%20Binding%20Site
chrXII	Hmt1-binding-site	TF_binding_site	994292	994542	.	.	.	Name=Hmt1%20Binding%20Site
chrXII	Hmt1-binding-site	TF_binding_site	63726	63976	.	.	.	Name=Hmt1%20Binding%20Site
chrXII	Hmt1-binding-site	TF_binding_site	383126	383376	.	.	.	Name=Hmt1%20Binding%20Site
chrXII	Hmt1-binding-site	TF_binding_site	231305	231555	.	.	.	Name=Hmt1%20Binding%20Site
chrXII	Hmt1-binding-site	TF_binding_site	271128	271378	.	.	.	Name=Hmt1%20Binding%20Site
chrXII	Hmt1-binding-site	TF_binding_site	794452	794702	.	.	.	Name=Hmt1%20Binding%20Site
chrXII	Hmt1-binding-site	TF_binding_site	1016943	1017193	.	.	.	Name=Hmt1%20Binding%20Site
chrXII	Hmt1-binding-site	TF_binding_site	34277	34527	.	.	.	Name=Hmt1%20Binding%20Site
chrXII	Hmt1-binding-site	TF_binding_site	784226	784476	.	.	.	Name=Hmt1%20Binding%20Site
chrI	Hmt1-binding-site	TF_binding_site	30923	31173	.	.	.	Name=Hmt1%20Binding%20Site
chrI	Hmt1-binding-site	TF_binding_site	181125	181375	.	.	.	Name=Hmt1%20Binding%20Site
chrI	Hmt1-binding-site	TF_binding_site	10879	11129	.	.	.	Name=Hmt1%20Binding%20Site
chrI	Hmt1-binding-site	TF_binding_site	55469	55719	.	.	.	Name=Hmt1%20Binding%20Site
chrI	Hmt1-binding-site	TF_binding_site	65229	65479	.	.	.	Name=Hmt1%20Binding%20Site
chrI	Hmt1-binding-site	TF_binding_site	17156	17406	.	.	.	Name=Hmt1%20Binding%20Site
chrI	Hmt1-binding-site	TF_binding_site	161369	161619	.	.	.	Name=Hmt1%20Binding%20Site
chrI	Hmt1-binding-site	TF_binding_site	138897	139147	.	.	.	Name=Hmt1%20Binding%20Site
chrI	Hmt1-binding-site	TF_binding_site	3753	4003	.	.	.	Name=Hmt1%20Binding%20Site
chrI	Hmt1-binding-site	TF_binding_site	142203	142453	.	.	.	Name=Hmt1%20Binding%20Site
chrI	Hmt1-binding-site	TF_binding_site	176267	176517	.	.	.	Name=Hmt1%20Binding%20Site
chrI	Hmt1-binding-site	TF_binding_site	151663	151913	.	.	.	Name=Hmt1%20Binding%20Site
chrV	Hmt1-binding-site	TF_binding_site	137795	138045	.	.	.	Name=Hmt1%20Binding%20Site
chrV	Hmt1-binding-site	TF_binding_site	86506	86756	.	.	.	Name=Hmt1%20Binding%20Site
chrV	Hmt1-binding-site	TF_binding_site	567007	567257	.	.	.	Name=Hmt1%20Binding%20Site
chrV	Hmt1-binding-site	TF_binding_site	406516	406766	.	.	.	Name=Hmt1%20Binding%20Site
chrV	Hmt1-binding-site	TF_binding_site	306373	306623	.	.	.	Name=Hmt1%20Binding%20Site
chrV	Hmt1-binding-site	TF_binding_site	199897	200147	.	.	.	Name=Hmt1%20Binding%20Site
chrV	Hmt1-binding-site	TF_binding_site	561287	561537	.	.	.	Name=Hmt1%20Binding%20Site
chrV	Hmt1-binding-site	TF_binding_site	33868	34118	.	.	.	Name=Hmt1%20Binding%20Site
chrV	Hmt1-binding-site	TF_binding_site	433168	433418	.	.	.	Name=Hmt1%20Binding%20Site
chrV	Hmt1-binding-site	TF_binding_site	438502	438752	.	.	.	Name=Hmt1%20Binding%20Site
chrV	Hmt1-binding-site	TF_binding_site	138505	138755	.	.	.	Name=Hmt1%20Binding%20Site
chrV	Hmt1-binding-site	TF_binding_site	249040	249290	.	.	.	Name=Hmt1%20Binding%20Site
chrV	Hmt1-binding-site	TF_binding_site	284092	284342	.	.	.	Name=Hmt1%20Binding%20Site
chrV	Hmt1-binding-site	TF_binding_site	362838	363088	.	.	.	Name=Hmt1%20Binding%20Site
chrV	Hmt1-binding-site	TF_binding_site	372653	372903	.	.	.	Name=Hmt1%20Binding%20Site
chrV	Hmt1-binding-site	TF_binding_site	198081	198331	.	.	.	Name=Hmt1%20Binding%20Site
chrV	Hmt1-binding-site	TF_binding_site	543145	543395	.	.	.	Name=Hmt1%20Binding%20Site
chrV	Hmt1-binding-site	TF_binding_site	269875	270125	.	.	.	Name=Hmt1%20Binding%20Site
chrV	Hmt1-binding-site	TF_binding_site	314022	314272	.	.	.	Name=Hmt1%20Binding%20Site
chrV	Hmt1-binding-site	TF_binding_site	504978	505228	.	.	.	Name=Hmt1%20Binding%20Site
chrV	Hmt1-binding-site	TF_binding_site	256544	256794	.	.	.	Name=Hmt1%20Binding%20Site
chrV	Hmt1-binding-site	TF_binding_site	61314	61564	.	.	.	Name=Hmt1%20Binding%20Site
chrV	Hmt1-binding-site	TF_binding_site	436806	437056	.	.	.	Name=Hmt1%20Binding%20Site
chrV	Hmt1-binding-site	TF_binding_site	551333	551583	.	.	.	Name=Hmt1%20Binding%20Site
chrV	Hmt1-binding-site	TF_binding_site	435720	435970	.	.	.	Name=Hmt1%20Binding%20Site
chrV	Hmt1-binding-site	TF_binding_site	374951	375201	.	.	.	Name=Hmt1%20Binding%20Site
chrV	Hmt1-binding-site	TF_binding_site	378695	378945	.	.	.	Name=Hmt1%20Binding%20Site
chrV	Hmt1-binding-site	TF_binding_site	416963	417213	.	.	.	Name=Hmt1%20Binding%20Site
chrV	Hmt1-binding-site	TF_binding_site	486346	486596	.	.	.	Name=Hmt1%20Binding%20Site
chrV	Hmt1-binding-site	TF_binding_site	441791	442041	.	.	.	Name=Hmt1%20Binding%20Site
chrV	Hmt1-binding-site	TF_binding_site	14966	15216	.	.	.	Name=Hmt1%20Binding%20Site
chrV	Hmt1-binding-site	TF_binding_site	169177	169427	.	.	.	Name=Hmt1%20Binding%20Site
chrV	Hmt1-binding-site	TF_binding_site	147317	147567	.	.	.	Name=Hmt1%20Binding%20Site
chrV	Hmt1-binding-site	TF_binding_site	36418	36668	.	.	.	Name=Hmt1%20Binding%20Site
chrV	Hmt1-binding-site	TF_binding_site	394884	395134	.	.	.	Name=Hmt1%20Binding%20Site
chrV	Hmt1-binding-site	TF_binding_site	54203	54453	.	.	.	Name=Hmt1%20Binding%20Site
chrV	Hmt1-binding-site	TF_binding_site	239776	240026	.	.	.	Name=Hmt1%20Binding%20Site
chrV	Hmt1-binding-site	TF_binding_site	387941	388191	.	.	.	Name=Hmt1%20Binding%20Site
chrV	Hmt1-binding-site	TF_binding_site	431102	431352	.	.	.	Name=Hmt1%20Binding%20Site
chrV	Hmt1-binding-site	TF_binding_site	434728	434978	.	.	.	Name=Hmt1%20Binding%20Site
chrV	Hmt1-binding-site	TF_binding_site	478482	478732	.	.	.	Name=Hmt1%20Binding%20Site
chrV	Hmt1-binding-site	TF_binding_site	118317	118567	.	.	.	Name=Hmt1%20Binding%20Site
chrV	Hmt1-binding-site	TF_binding_site	387227	387477	.	.	.	Name=Hmt1%20Binding%20Site
chrV	Hmt1-binding-site	TF_binding_site	302088	302338	.	.	.	Name=Hmt1%20Binding%20Site
chrV	Hmt1-binding-site	TF_binding_site	444279	444529	.	.	.	Name=Hmt1%20Binding%20Site
chrV	Hmt1-binding-site	TF_binding_site	481066	481316	.	.	.	Name=Hmt1%20Binding%20Site
chrV	Hmt1-binding-site	TF_binding_site	110375	110625	.	.	.	Name=Hmt1%20Binding%20Site
chrV	Hmt1-binding-site	TF_binding_site	308279	308529	.	.	.	Name=Hmt1%20Binding%20Site
chrV	Hmt1-binding-site	TF_binding_site	130931	131181	.	.	.	Name=Hmt1%20Binding%20Site
chrV	Hmt1-binding-site	TF_binding_site	176663	176913	.	.	.	Name=Hmt1%20Binding%20Site
chrV	Hmt1-binding-site	TF_binding_site	156237	156487	.	.	.	Name=Hmt1%20Binding%20Site
chrXIII	Hmt1-binding-site	TF_binding_site	521068	521318	.	.	.	Name=Hmt1%20Binding%20Site
chrXIII	Hmt1-binding-site	TF_binding_site	352109	352359	.	.	.	Name=Hmt1%20Binding%20Site
chrXIII	Hmt1-binding-site	TF_binding_site	163293	163543	.	.	.	Name=Hmt1%20Binding%20Site
chrXIII	Hmt1-binding-site	TF_binding_site	123902	124152	.	.	.	Name=Hmt1%20Binding%20Site
chrXIII	Hmt1-binding-site	TF_binding_site	268383	268633	.	.	.	Name=Hmt1%20Binding%20Site
chrXIII	Hmt1-binding-site	TF_binding_site	371795	372045	.	.	.	Name=Hmt1%20Binding%20Site
chrXIII	Hmt1-binding-site	TF_binding_site	762054	762304	.	.	.	Name=Hmt1%20Binding%20Site
chrXIII	Hmt1-binding-site	TF_binding_site	403037	403287	.	.	.	Name=Hmt1%20Binding%20Site
chrXIII	Hmt1-binding-site	TF_binding_site	285394	285644	.	.	.	Name=Hmt1%20Binding%20Site
chrXIII	Hmt1-binding-site	TF_binding_site	829883	830133	.	.	.	Name=Hmt1%20Binding%20Site
chrXIII	Hmt1-binding-site	TF_binding_site	183995	184245	.	.	.	Name=Hmt1%20Binding%20Site
chrXIII	Hmt1-binding-site	TF_binding_site	549906	550156	.	.	.	Name=Hmt1%20Binding%20Site
chrXIII	Hmt1-binding-site	TF_binding_site	779496	779746	.	.	.	Name=Hmt1%20Binding%20Site
chrXIII	Hmt1-binding-site	TF_binding_site	572807	573057	.	.	.	Name=Hmt1%20Binding%20Site
chrXIII	Hmt1-binding-site	TF_binding_site	837819	838069	.	.	.	Name=Hmt1%20Binding%20Site
chrXIII	Hmt1-binding-site	TF_binding_site	633019	633269	.	.	.	Name=Hmt1%20Binding%20Site
chrXIII	Hmt1-binding-site	TF_binding_site	117647	117897	.	.	.	Name=Hmt1%20Binding%20Site
chrXIII	Hmt1-binding-site	TF_binding_site	492048	492298	.	.	.	Name=Hmt1%20Binding%20Site
chrXIII	Hmt1-binding-site	TF_binding_site	652263	652513	.	.	.	Name=Hmt1%20Binding%20Site
chrXIII	Hmt1-binding-site	TF_binding_site	865411	865661	.	.	.	Name=Hmt1%20Binding%20Site
chrXIII	Hmt1-binding-site	TF_binding_site	698449	698699	.	.	.	Name=Hmt1%20Binding%20Site
chrXIII	Hmt1-binding-site	TF_binding_site	349481	349731	.	.	.	Name=Hmt1%20Binding%20Site
chrXIII	Hmt1-binding-site	TF_binding_site	733397	733647	.	.	.	Name=Hmt1%20Binding%20Site
chrXIII	Hmt1-binding-site	TF_binding_site	617991	618241	.	.	.	Name=Hmt1%20Binding%20Site
chrXIII	Hmt1-binding-site	TF_binding_site	519356	519606	.	.	.	Name=Hmt1%20Binding%20Site
chrXIII	Hmt1-binding-site	TF_binding_site	415741	415991	.	.	.	Name=Hmt1%20Binding%20Site
chrXIII	Hmt1-binding-site	TF_binding_site	768172	768422	.	.	.	Name=Hmt1%20Binding%20Site
chrXIII	Hmt1-binding-site	TF_binding_site	585343	585593	.	.	.	Name=Hmt1%20Binding%20Site
chrXIII	Hmt1-binding-site	TF_binding_site	420743	420993	.	.	.	Name=Hmt1%20Binding%20Site
chrXIII	Hmt1-binding-site	TF_binding_site	506215	506465	.	.	.	Name=Hmt1%20Binding%20Site
chrXIII	Hmt1-binding-site	TF_binding_site	331712	331962	.	.	.	Name=Hmt1%20Binding%20Site
chrXIII	Hmt1-binding-site	TF_binding_site	415136	415386	.	.	.	Name=Hmt1%20Binding%20Site
chrXIII	Hmt1-binding-site	TF_binding_site	421911	422161	.	.	.	Name=Hmt1%20Binding%20Site
chrXIII	Hmt1-binding-site	TF_binding_site	206188	206438	.	.	.	Name=Hmt1%20Binding%20Site
chrXIII	Hmt1-binding-site	TF_binding_site	462923	463173	.	.	.	Name=Hmt1%20Binding%20Site
chrXIII	Hmt1-binding-site	TF_binding_site	671059	671309	.	.	.	Name=Hmt1%20Binding%20Site
chrXIII	Hmt1-binding-site	TF_binding_site	781368	781618	.	.	.	Name=Hmt1%20Binding%20Site
chrXIII	Hmt1-binding-site	TF_binding_site	466220	466470	.	.	.	Name=Hmt1%20Binding%20Site
chrXIII	Hmt1-binding-site	TF_binding_site	461627	461877	.	.	.	Name=Hmt1%20Binding%20Site
chrXIII	Hmt1-binding-site	TF_binding_site	894089	894339	.	.	.	Name=Hmt1%20Binding%20Site
chrXIII	Hmt1-binding-site	TF_binding_site	499910	500160	.	.	.	Name=Hmt1%20Binding%20Site
chrXIII	Hmt1-binding-site	TF_binding_site	259188	259438	.	.	.	Name=Hmt1%20Binding%20Site
chrXIII	Hmt1-binding-site	TF_binding_site	724349	724599	.	.	.	Name=Hmt1%20Binding%20Site
chrXIII	Hmt1-binding-site	TF_binding_site	144652	144902	.	.	.	Name=Hmt1%20Binding%20Site
chrXIII	Hmt1-binding-site	TF_binding_site	363005	363255	.	.	.	Name=Hmt1%20Binding%20Site
chrXIII	Hmt1-binding-site	TF_binding_site	481615	481865	.	.	.	Name=Hmt1%20Binding%20Site
chrXIII	Hmt1-binding-site	TF_binding_site	725741	725991	.	.	.	Name=Hmt1%20Binding%20Site
chrXIII	Hmt1-binding-site	TF_binding_site	753733	753983	.	.	.	Name=Hmt1%20Binding%20Site
chrXIII	Hmt1-binding-site	TF_binding_site	578559	578809	.	.	.	Name=Hmt1%20Binding%20Site
chrXIII	Hmt1-binding-site	TF_binding_site	236101	236351	.	.	.	Name=Hmt1%20Binding%20Site
chrXIII	Hmt1-binding-site	TF_binding_site	130310	130560	.	.	.	Name=Hmt1%20Binding%20Site
chrXIII	Hmt1-binding-site	TF_binding_site	893089	893339	.	.	.	Name=Hmt1%20Binding%20Site
chrXIII	Hmt1-binding-site	TF_binding_site	831715	831965	.	.	.	Name=Hmt1%20Binding%20Site
chrXIII	Hmt1-binding-site	TF_binding_site	271359	271609	.	.	.	Name=Hmt1%20Binding%20Site
chrXIII	Hmt1-binding-site	TF_binding_site	576436	576686	.	.	.	Name=Hmt1%20Binding%20Site
chrXIII	Hmt1-binding-site	TF_binding_site	211932	212182	.	.	.	Name=Hmt1%20Binding%20Site
chrXIII	Hmt1-binding-site	TF_binding_site	61399	61649	.	.	.	Name=Hmt1%20Binding%20Site
chrXIII	Hmt1-binding-site	TF_binding_site	290151	290401	.	.	.	Name=Hmt1%20Binding%20Site
chrXIII	Hmt1-binding-site	TF_binding_site	535230	535480	.	.	.	Name=Hmt1%20Binding%20Site
chrXIII	Hmt1-binding-site	TF_binding_site	66967	67217	.	.	.	Name=Hmt1%20Binding%20Site
chrXIII	Hmt1-binding-site	TF_binding_site	378929	379179	.	.	.	Name=Hmt1%20Binding%20Site
chrXIII	Hmt1-binding-site	TF_binding_site	729357	729607	.	.	.	Name=Hmt1%20Binding%20Site
chrXIII	Hmt1-binding-site	TF_binding_site	738389	738639	.	.	.	Name=Hmt1%20Binding%20Site
chrXIII	Hmt1-binding-site	TF_binding_site	189059	189309	.	.	.	Name=Hmt1%20Binding%20Site
chrXIII	Hmt1-binding-site	TF_binding_site	784189	784439	.	.	.	Name=Hmt1%20Binding%20Site
chrXIII	Hmt1-binding-site	TF_binding_site	650874	651124	.	.	.	Name=Hmt1%20Binding%20Site
chrXIII	Hmt1-binding-site	TF_binding_site	586927	587177	.	.	.	Name=Hmt1%20Binding%20Site
chrXIII	Hmt1-binding-site	TF_binding_site	878531	878781	.	.	.	Name=Hmt1%20Binding%20Site
chrXIII	Hmt1-binding-site	TF_binding_site	337626	337876	.	.	.	Name=Hmt1%20Binding%20Site
chrXIII	Hmt1-binding-site	TF_binding_site	107031	107281	.	.	.	Name=Hmt1%20Binding%20Site
chrXIII	Hmt1-binding-site	TF_binding_site	785597	785847	.	.	.	Name=Hmt1%20Binding%20Site
chrXIII	Hmt1-binding-site	TF_binding_site	614752	615002	.	.	.	Name=Hmt1%20Binding%20Site
chrXIII	Hmt1-binding-site	TF_binding_site	182521	182771	.	.	.	Name=Hmt1%20Binding%20Site
chrXIII	Hmt1-binding-site	TF_binding_site	196061	196311	.	.	.	Name=Hmt1%20Binding%20Site
chrXIII	Hmt1-binding-site	TF_binding_site	480479	480729	.	.	.	Name=Hmt1%20Binding%20Site
chrXIII	Hmt1-binding-site	TF_binding_site	787962	788212	.	.	.	Name=Hmt1%20Binding%20Site
chrXIII	Hmt1-binding-site	TF_binding_site	131721	131971	.	.	.	Name=Hmt1%20Binding%20Site
chrXIII	Hmt1-binding-site	TF_binding_site	504774	505024	.	.	.	Name=Hmt1%20Binding%20Site
chrXIII	Hmt1-binding-site	TF_binding_site	297534	297784	.	.	.	Name=Hmt1%20Binding%20Site
chrXIII	Hmt1-binding-site	TF_binding_site	159637	159887	.	.	.	Name=Hmt1%20Binding%20Site
chrXIII	Hmt1-binding-site	TF_binding_site	649218	649468	.	.	.	Name=Hmt1%20Binding%20Site
chrXIII	Hmt1-binding-site	TF_binding_site	162005	162255	.	.	.	Name=Hmt1%20Binding%20Site
chrXIII	Hmt1-binding-site	TF_binding_site	13525	13775	.	.	.	Name=Hmt1%20Binding%20Site
chrXIII	Hmt1-binding-site	TF_binding_site	194835	195085	.	.	.	Name=Hmt1%20Binding%20Site
chrXIII	Hmt1-binding-site	TF_binding_site	321422	321672	.	.	.	Name=Hmt1%20Binding%20Site
