# Supplementary material for: Genomic insights of protein arginine methyltransferase Hmt1 binding reveals novel regulatory functions
Source: BMC Genomics. 2012 Dec 26;13:728. doi: 10.1186/1471-2164-13-728 (PMC3568405; doi:10.1186/1471-2164-13-728)
Supplement: Additional file 2 Table S2 — TF motif search. Results from transcription factor motif search. Transcription factors are listed on left, followed by number of Hmt1 peaks found to contain the TF’s motif. Followed by three different methods of background motif estimation. 1) Sequence shuffle of Hmt1 peaks, 2) S. cerevisiae promoter sequences (-500bp to +100bp of every ORF) and 3) 3’-UTR sequences for each ORF. (XLSX 53 kb) [file 1471-2164-13-728-S2.xlsx]

## Sheet: real_count
TFs	# peak with hits from 1011 selected peaks (use 250nt)	# seq with hits from shuffled 1011	p-value	# seq with hits from 10000 random promoter seqeucnes	P-values	# seq with hits from 10000 random 3' UTR seqeucnes	P-values	# peak with hits from 10000 radom 250nt seq	p-values	over-represented in real peak	under-represented in real seq
CAT8_Q6	140	118	0.0193893	1492	0.841659	1467	0.782137	0	inf	YES
CEP3	3	6	0.938561	37	0.721926	39	0.753982	0	inf	YES
CRZ1	11	9	0.29348	82	0.213177	72	0.118737	0	inf	YES
CUP9	1	0	0	5	0.396872	6	0.454898	0	inf	YES
DAL81	74	82	0.836187	1111	0.99998	1074	0.99991	0	inf	YES
ECM23	2	2	0.594262	8	0.194347	13	0.378307	0	inf	YES
FACBCA_Q2	50	59	0.901229	833	0.999989	831	0.999988	0	inf	YES
FACBCB_Q2	57	50	0.172123	950	0.999997	932	0.999994	0	inf	YES
FKH2	2	1	0.264241	56	0.977094	53	0.97035	0	inf	YES
GAT3	2	0	0	3	0.0376491	3	0.0376491	0	inf	YES
GAT4	2	5	0.959905	19	0.572407	20	0.60019	0	inf	YES
HAP1	29	23	0.124792	165	0.00359176	181	0.011862	0	inf	YES
LAC9_C	44	45	0.581847	666	0.999269	685	0.999673	0	inf	YES
MET31	22	27	0.859833	211	0.471391	229	0.624535	0	inf	YES
MET32	22	27	0.859833	211	0.471391	229	0.624535	0	inf	YES
MIG1_01	87	80	0.222329	930	0.790968	907	0.711932	0	inf	YES
NDD1	16	10	0.0478801	139	0.335221	119	0.156531	0	inf	YES
NRG1	14	12	0.317831	103	0.166401	96	0.113975	0	inf	YES
PDR1	18	16	0.339907	198	0.706611	155	0.309287	0	inf	YES
PDR3_Q2	92	81	0.113235	964	0.73452	934	0.619098	0	inf	YES
PDR8	13	8	0.0630334	87	0.108921	73	0.0378698	0	inf	YES
RDR1	18	12	0.0618249	109	0.0318833	120	0.0669787	0	inf	YES
RDS1	15	9	0.0407446	98	0.0777354	110	0.153705	0	inf	YES
RGT1	4	3	0.352768	14	0.0553499	16	0.0811029	0	inf	YES
SIP4	24	18	0.0991442	279	0.814303	252	0.64414	0	inf	YES
STB5	5	3	0.184487	28	0.156893	25	0.112276	0	inf	YES
STP4	20	21	0.617475	146	0.110236	121	0.0245508	0	inf	YES
SWI4	8	7	0.401286	72	0.442961	69	0.397682	0	inf	YES
TBP_Q6	126	144	0.954031	1637	0.999779	1682	0.999949	0	inf	YES
TBS1	11	15	0.883346	75	0.144136	67	0.0825433	0	inf	YES
UAY_Q2	49	66	0.989617	792	0.999957	819	0.999988	0	inf	YES
UGA3	14	27	0.997983	144	0.59452	127	0.409224	0	inf	YES
UME6	27	19	0.046936	330	0.88944	315	0.83188	0	inf	YES
YBR239C	10	10	0.542693	60	0.0879145	58	0.0742823	0	inf	YES
YER184C	6	3	0.0836182	42	0.254173	31	0.097719	0	inf	YES
YJL103C	9	8	0.407452	78	0.391453	65	0.216428	0	inf	YES
YKL222C	3	2	0.323323	52	0.896015	42	0.796409	0	inf	YES
YLL054C	10	10	0.542693	57	0.0679949	71	0.187322	0	inf	YES
YLR278C	6	9	0.885393	54	0.464324	42	0.254173	0	inf	YES
YNR063W	9	7	0.270454	46	0.0472483	60	0.159037	0	inf	YES
YPR013C	3	1	0.0802103	10	0.0822438	16	0.22112	0	inf	YES
YPR196W	1	2	0.864933	24	0.911903	22	0.892111	0	inf	YES
YRM1	3	3	0.577143	22	0.383834	24	0.437307	0	inf	YES
ABAA_01	0	68	1	1164	1	1186	1	0	NA
ABF1_01	0	0	1	0	1	0	1	0	NA
ABF2	0	0	1	2	1	0	1	0	NA
ACE2	13	12	0.424033	68	0.0234272	67	0.0211154	65	1.56171e-23
ADR1_01	0	199	1	1706	1	1704	1	0	NA
AFT2	6	3	0.0836182	22	0.0259293	22	0.0259293	28	1.34073e-09
ARR1	0	0	1	2	1	0	1	1	1
ASG1	0	1	1	9	1	8	1	0	NA
ASH1	0	0	1	1	1	0	1	2	1
AZF1	46	10	5.50935e-17	583	0.968192	556	0.932789	315	9.67245e-105
BAS1	0	0	1	5	1	5	1	0	NA
CAD1	0	0	1	15	1	13	1	0	NA
CBF1_B	73	107	0.999896	960	0.996713	960	0.996713	701	3.15808e-180
CHA4	0	13	1	185	1	169	1	0	NA
CIN5	0	0	1	1	1	0	1	2	1
CST6	3	2	0.323323	19	0.301905	13	0.14609	20	0.000159243
DAL80	0	0	1	1	1	1	1	0	NA
DAL82	0	2	1	15	1	11	1	5	1
DDE1_B	0	108	1	1387	1	1400	1	0	NA
DIG1	0	1	1	3	1	4	1	5	1
DOT6	0	0	1	4	1	1	1	2	1
ECM22	0	3	1	22	1	16	1	0	NA
EDS1	5	2	0.0524744	53	0.620564	55	0.65249	34	8.01505e-08
FACBALL_Q2	0	82	1	1342	1	1245	1	881	1		Yes
FHL1	12	7	0.0527228	132	0.682405	121	0.565628	85	2.03319e-21
FKH1	0	1	1	9	1	9	1	10	1		Yes
FZF1	0	0	1	1	1	0	1	7	1
GAL4_01	0	26	1	459	1	434	1	261	1		Yes
GAL80	27	21	0.11508	210	0.125686	201	0.0872685	138	7.90637e-56
GAT1	0	0	1	13	1	18	1	9	1		Yes
GBF_Q6	0	112	1	1254	1	1262	1	0	NA
GCN4_C	0	152	1	1512	1	1479	1	1306	1		Yes
GCR1_01	181	136	3.96378e-05	2082	0.990834	2085	0.991389	1661	0
GIS1	0	7	1	68	1	64	1	0	NA
GLN3	0	1	1	21	1	23	1	10	1		Yes
GZF3	0	0	1	6	1	4	1	5	1
HAC1	54	61	0.83911	559	0.653858	580	0.752049	385	1.68494e-126
HAC1_Q2	0	93	1	1297	1	1267	1	0	NA
HAL9	0	1	1	5	1	1	1	0	NA
HAP1_B	0	125	1	1372	1	1393	1	0	NA
HAP2	0	0	1	0	1	0	1	1	1
HAP234_01	0	100	1	1233	1	1232	1	0	NA
HAP3	0	0	1	0	1	0	1	1	1
HAP4	4	1	0.0189275	11	0.0265663	13	0.0444244	18	3.99286e-06
HAP5	0	0	1	0	1	0	1	1	1
HCM1	0	0	1	7	1	5	1	5	1
HMRA2	0	0	1	3	1	2	1	0	NA
HSF_01	0	7	1	136	1	161	1	109	1		Yes
HSF1	8	2	0.00107979	83	0.600967	73	0.457968	46	2.40841e-13
INO2	2	1	0.264241	22	0.651614	23	0.675285	24	0.00477476
INO4	4	3	0.352768	34	0.449963	34	0.449963	21	3.99286e-06
LEU3_B	0	45	1	802	1	750	1	593	1		Yes
LYS14	0	4	1	16	1	25	1	27	1		Yes
MAC1	0	6	1	61	1	54	1	0	NA
MAT1MC_02	0	136	1	1861	1	1829	1	1416	1		Yes
MATA1_01	0	160	1	1761	1	1755	1	0	NA
MATALPHA2_01	0	138	1	856	1	856	1	715	1		Yes
MBP1	0	5	1	37	1	33	1	20	1		Yes
MCM1_02	0	13	1	316	1	324	1	0	NA
MET4	39	41	0.647214	466	0.903553	437	0.807524	299	3.25178e-86
MIG2	0	14	1	117	1	121	1	84	1		Yes
MIG3	0	13	1	107	1	103	1	72	1		Yes
MOT3	0	0	1	3	1	2	1	5	1
MSN2	0	14	1	249	1	249	1	0	NA
MSN4	0	7	1	84	1	81	1	57	1		Yes
NHP10	0	27	1	248	1	217	1	140	1		Yes
NIT2_01	0	93	1	1143	1	1196	1	0	NA
OAF1	0	5	1	54	1	50	1	0	NA
OPI1	0	1	1	13	1	15	1	0	NA
PACC_01	86	65	0.00566557	1383	1	1329	0.999999	1029	2.33495e-218
PHD1	7	9	0.79444	71	0.577084	61	0.420598	43	1.92158e-11
PHO2	34	49	0.991307	338	0.535876	374	0.758707	222	2.54953e-73
PHO4_01	0	109	1	1148	1	1130	1	816	1		Yes
PUT3	29	29	0.525776	296	0.59373	275	0.434911	186	9.41784e-61
QA1F_01	0	73	1	750	1	730	1	0	NA
RAP1_C	0	78	1	871	1	900	1	0	NA
RCS1_Q2	0	97	1	1106	1	1129	1	1019	1		Yes
RDS2	0	12	1	66	1	79	1	53	1		Yes
REB1_B	0	110	1	1315	1	1357	1	692	1		Yes
REI1	0	12	1	135	1	109	1	104	1		Yes
REPCAR1_01	0	0	1	0	1	0	1	0	NA
RFX1	38	28	0.039085	301	0.0995	294	0.0777199	221	1.30334e-83
RGM1	0	4	1	36	1	29	1	0	NA
RIM101_01	217	141	5.71638e-11	2243	0.779751	2235	0.761343	1914	0
RLM1	0	0	1	9	1	5	1	0	NA
RLR1	12	0	0	137	0.728877	158	0.873677	107	2.03319e-21
ROX1_Q6	0	139	1	1930	1	1879	1	1455	1		Yes
RPH1	0	44	1	399	1	366	1	0	NA
RPN4	41	33	0.0951658	315	0.0637979	318	0.0712043	243	1.87153e-91
RSC3	0	6	1	66	1	62	1	52	1		Yes
RSC30	0	15	1	146	1	154	1	82	1		Yes
RTG3	5	2	0.0524744	21	0.0642424	16	0.0245575	17	8.01505e-08
SFP1	6	2	0.0164565	26	0.0509352	25	0.043671	23	1.34073e-09
SIG1	14	9	0.0729507	155	0.699654	130	0.442774	137	1.11285e-25
SKN7	7	10	0.87111	91	0.812087	95	0.844147	60	1.92158e-11
SKO1	0	0	1	1	1	3	1	9	1		Yes
SMP1	0	17	1	162	1	150	1	140	1		Yes
SNT2	37	31	0.157606	260	0.0263116	256	0.0215298	196	5.08474e-81
SOK2	2	0	0	21	0.626589	20	0.60019	19	0.00477476
SPT2	0	1	1	18	1	23	1	0	NA
SPT23	0	0	1	5	1	3	1	7	1
SRD1	0	0	1	6	1	3	1	0	NA
STB1	2	1	0.264241	51	0.96483	54	0.972788	46	0.00477476
STB4	0	9	1	56	1	51	1	0	NA
STE11_01	0	59	1	1351	1	1381	1	0	NA
STE12_Q4	0	170	1	1595	1	1686	1	0	NA
STP1	42	51	0.917186	551	0.978553	574	0.990043	380	4.32254e-94
STP3	15	16	0.633959	106	0.124971	89	0.0406774	88	7.39433e-28
STRE_01	0	105	1	1350	1	1363	1	0	NA
STUAP_01	0	117	1	1124	1	1115	1	0	NA
SUM1	2	1	0.264241	31	0.820458	13	0.378307	35	0.00477476
SUT1	21	15	0.0814107	164	0.164796	160	0.140087	102	1.81788e-41
SWI5	8	3	0.0117764	17	0.00040933	18	0.000592575	30	2.40841e-13
SWI6	0	4	1	24	1	17	1	0	NA
TAF_Q6	0	117	1	1474	1	1394	1	1003	1		Yes
TBF1	0	2	1	17	1	15	1	18	1		Yes
TEA1	0	7	1	53	1	54	1	43	1		Yes
TEC1	0	0	1	8	1	4	1	0	NA
THI2	5	0	0	68	0.81622	44	0.458264	36	8.01505e-08
TOS8	0	2	1	9	1	5	1	7	1		Yes
TYE7	6	3	0.0836182	69	0.697083	71	0.722398	40	1.34073e-09
UME1	0	0	1	119	1	118	1	0	NA
UPC2	0	0	1	5	1	1	1	5	1
XBP1_Q2	0	167	1	1662	1	1696	1	0	NA
YAP1	0	2	1	21	1	23	1	0	NA
YAP3	0	0	1	2	1	0	1	1	1
YAP5	0	0	1	2	1	0	1	1	1
YAP6	0	0	1	2	1	0	1	1	1
YAP7	0	0	1	3	1	1	1	0	NA
YBL054W	21	15	0.0814107	126	0.0200151	115	0.00804933	119	1.81788e-41
YDR026c	0	43	1	364	1	351	1	0	NA
YDR520c	0	6	1	45	1	45	1	0	NA
YER130C	0	10	1	98	1	93	1	0	NA
YGR067C	0	23	1	249	1	209	1	161	1		Yes
YHP1	0	0	1	0	1	1	1	1	1
YML081W	0	21	1	162	1	162	1	0	NA
YOX1	17	11	0.0549237	143	0.283848	129	0.166137	105	2.69273e-32
YPL230W	0	4	1	40	1	36	1	0	NA
YPR022C	0	19	1	101	1	115	1	103	1		Yes
YRR1	0	11	1	78	1	63	1	39	1		Yes
ZAP1_Q6	0	85	1	874	1	891	1	724	1		Yes
ZMS1	0	16	1	161	1	161	1	0	NA
